# Supplementary material for: Understanding paralogous epilepsy–associated GABAA receptor variants: Clinical implications, mechanisms, and potential pitfalls
Source: Proc Natl Acad Sci U S A. 2024 Dec 6;121(50):e2413011121. doi: 10.1073/pnas.2413011121 (PMC11648851; doi:10.1073/pnas.2413011121)
Supplement: Supplementary file 2 — Dataset S01 (XLSX) [file pnas.2413011121.sd01.xlsx]

## Sheet: Dataset S1 Cohort
#	Sex/age	Gene / Variant	Subunit	Age of onset	Seizure type	EEG	Syndrome	Fever sensitivity	Intractable epilepsy	Current treatment	Response to GABAergic drugs	Development/ ID	Language	Gait	Neuro-psychiatric/ behavioural features	Movement diorders	Neurological signs	Microcephaly	Additional features	Early mortality	Published
1	F/8y	GABRA1/ P260L	α1	3.5m	Tonic, Spasms, Myoclonic	BS, Hypsarrhy.	EIDEE	No	Yes	VGB	UK	DD/ Severe ID	Nonverbal	Nonambulant	Stereotypical hand wringing	No	Hypotonia	No	No	No	PMID: 26918889
2	F/5y11m	GABRA1/ P260L	α1	1m	Spasms, Atonic seizure	Hypsarrhy., GPSW	IESS	No	Yes	LTG	UK	DD/ Severe ID	Nonverbal	Nonambulant	No	No	Hypotonia; No purposeful hand use	Microcephaly	CVI	No	PMID: 26918889
3	F/3y1m	GABRA1/ P260S	α1	4m	Spasms	Hypsarrhy.	IESS	No	No	ACTH	UK	DD/ Severe ID	Nonverbal	Nonambulant	No	UK	No	UK	No	No	PMID: 31056671
4	F/17y	GABRA1/ P260S	α1	3m	Spasms, FoS, GTCS	BS, Hypsarrhy., Multi. FD, GPSW	IESS	No	Yes	UK	UK	DD/ Severe ID	UK	UK	No	No	UK	UK	No	No	PMID: 35937053
5	M/72m	GABRB2/ P252L	β2	2m	Myoclonic, SE, Spasms, Tonic, GTCS	BS, Multi. FD	EIDEE	No	Yes, daily sz	CLB, ETX, RUF, CBD	No effect: VGB, VPA, CLN	Moderate DD/ Severe ID	Nonverbal	Nonambulant	No	Dystonia, Choreoathetosis, Dyskinesia	Hypotonia, Hyperreflexia, Areflexia	Microcephaly	CVI, feeding difficulties, Dysmorphic features: arched eyebrows, long eyelashes, long palpebral fissues, prominent finger pads, high palate	Yes (6y) of SUDEP	PMID: 33325057
6	M/22y	GABRB3/ P253L (mosaic 20%)	β3	10m	FoS, GTCS, Atonic, Tonic	Multi. FD	DEE	No	Yes, 2-5 sz daily	CBD, VPA, LTG, VGB	VGB: no effect on sz frequency	Normal/ Severe ID	Nonverbal	Walking independently, using wheelchair because of frequent falls	ASD, Stereotypical hand wringing, Rett like, Breath holding spells	No	Hypotonia	No	Bruxism	No	PMID: 28053010 Updated information
7	M/6y	GABRB3/ P253S	β3	4m	FoS, sGTCS, SE	Multi. FD, Absent spindles	DEE	No	Yes, clusters of seizures every 2m	Ketogenic diet, VNS	VGB: sz aggravation; PB: loss of skills; VPA: respiratory arrest	DD/ Severe ID	Nonverbal	Nonambulant	No	Dystonia	Hypotonia	UK	Sleep problems	No	Previously unpublished
8	M/13y	GABRB3/ P253S	β3	1d	FoS, Focal atonic, sGTCS, SE	UK	EIDEE	No	Yes, daily sz	PB, RUF, Ketogenic diet	VPA: lost sucking reflex, severe hypotonia	DD/ Severe ID	Nonverbal	Nonambulant	No	Hyperkinesia	Hypotonia, Paraplegia	UK	CVI, Tube feeding, Tracheostomy, No eye contact, Limited head control	No	Previously unpublished
9	M/1y6m	GABRB3/ P253S	β3	3.5m	Clusters of FoS	Focal spike-slow waves	DEE	No	No Seizure free 10m	PER	UK	DD/ NR	NR	UK	No	No	No	Microcephaly	No	No	PMID: 34698933
10	F/10y	GABRG2/ P282S	γ2	12m	sGTCS, Atypical absences	Multi. FD, Irregular GSW complexes	DEE	No	Yes	LTG	UK	DD/ Severe ID	Nonverbal	UK	No	No	Hypotonia, Roving eye movements	UK	No	No	PMID: 27864268
11	M/18y	GABRG2/ P282A	γ2	1d	Trembling, Focal, Myoclonic	BS	EIDEE	No	Yes, clusters of sz every 3m	LCM, LEV, PHT, Ketogenic diet	UK	Severe DD/ Severe ID	Nonverbal	Nonambulant	No	Dystonia	Nystagmus, Hypotonia	No	Strabismus, Dysmorphic features, Brain atrophy, Leukodystrophy	Yes (18y) respiratory failure	PMID: 35718920 Updated information
