# Supplementary material for: Understanding paralogous epilepsy–associated GABAA receptor variants: Clinical implications, mechanisms, and potential pitfalls
Source: Proc Natl Acad Sci U S A. 2024 Dec 6;121(50):e2413011121. doi: 10.1073/pnas.2413011121 (PMC11648851; doi:10.1073/pnas.2413011121)
Supplement: Supplementary file 3 — Dataset S02 (XLSX) [file pnas.2413011121.sd02.xlsx]

## Sheet: Dataset S2 Functional data
Variant	Receptor	ΔLogEC50 ± SDa	n	P (ΔLogEC50)b	GABAmaxc	GABAmax [IQR]e	n	P (GABAmax)f	Outcome
NA	wildtype	0.00 ± 0.17	156	NA	1	0.96 [0.69 - 1.3]	332	NA	NA
α1 P260L	P260L, wt	0.73 ± 0.17	11	<0.0001	0.85	0.83 [0.58 - 1.2]	24	0.0971	GOF
	wt, P260L	0.50 ± 0.17	14	<0.0001	1.14	1.0 [0082 - 1.4]	31	0.2362	GOF
	P260L, P260L	1.33 ± 0.06	20	<0.0001	0.34	0.27 [0.17 - 0.48]	30	<0.0001	GOF/LOF
α1 P260S	P260S, wt	0.60 ± 0.11	17	<0.0001	0.79	0.80 [0.50 - 1.1]	31	0.0691	GOF
	wt, P260S	0.49 ± 0.20	12	<0.0001	0.96	1.1 [0.50 - 1.4]	28	0.6739	GOF
	P260S, P260S	1.11 ± 0.09	15	<0.0001	0.34	0.34 [0.28 - 0.44]	31	<0.0001	GOF/LOF
β2 P252L	P252L, wt	0.26 ± 0.15	20	<0.0001	1.06	0.87 [0.50 - 1.5]	48	0.7682	GOF
	wt, P252L	1.32 ± 0.16	28	<0.0001	0.52d	0.43 [0.33 - 0.64]	47	<0.0001d	GOF
	P252L, P252L	1.42 ± 0.14	19	<0.0001	0.22	0.22 [0.13 - 0.31]	35	<0.0001	GOF/LOF
β3 P253L	P253L, wt	-0.03 ± 0.09	11	0.9991	0.74	0.64 [0.41 - 0.93]	24	0.2552	Neutral
	wt, P253L	1.36 ± 0.08	15	<0.0001	0.68	0.53 [0.36 - 1.0]	31	0.0012	GOF
	P253L, P253L	1.13 ± 0.11	9	<0.0001	0.38	0.32 [0.18 -0.59]	24	<0.0001	GOF/LOF
β3 P253S	P253S, wt	-0.01 ± 0.21	10	0.9998	0.95	0.91 [0.54 - 1.3]	24	>0.9999	Neutral
	wt, P253S	0.71 ± 0.12	12	<0.0001	0.89	0.75 [0.59 - 1.1]	31	0.5801	GOF
	P253S, P253S	0.67 ± 0.07	10	<0.0001	0.37	0.34 [0.14 - 0.57]	22	<0.0001	GOF/LOF
γ2 P282A	P282A	0.88 ± 0.17	14	<0.0001	0.71	0.67 [0.40 - 0.91]	36	0.0005	GOF
γ2 P282S	P282S	0.81 ± 0.14	21	<0.0001	0.86	0.78 [0.56 - 0.98]	48	0.1636	GOF
NA: Not applicable
aAverage of individual datapoints (each n). ΔLogEC50 data are presented as mean with S.D. values
bP(ΔLogEC50): One-Way ANOVA, with Dunnets post hoc test
cData for GABAmax are presented as mean normalised to the average of the wildtype control (parallel experiments performed on same experimental days)
dThis value exceeds 0.5 and thus above the set threshold for overall significance
eData for GABAmax are presented as median with IQR values (parallel experiments performed on same experimental days)
fP(GABAmax): Mann-Whitney rank test, two-tailed
