# Supplementary material for: Understanding paralogous epilepsy–associated GABAA receptor variants: Clinical implications, mechanisms, and potential pitfalls
Source: Proc Natl Acad Sci U S A. 2024 Dec 6;121(50):e2413011121. doi: 10.1073/pnas.2413011121 (PMC11648851; doi:10.1073/pnas.2413011121)
Supplement: Supplementary file 4 — Dataset S03 (XLSX) [file pnas.2413011121.sd03.xlsx]

## Sheet: Dataset S3 Raw CRR
Raw data for GABA concentration response relationship (CRR) experiments
GABA CRR values are presented as percent of control current
GABRA1
GABRA1 (P260L,WT)
GABA CRR		P260L,WT (LA7)									P260L,WT (LA8)
	log[GABA]	201016-00-2B4	201016-00-2B5	201016-00-2B6	201016-04-2B5	201016-04-2B6					201023-04-2B4	201023-04-2B5	201023-04-2B6	201023-05-2B4	201023-05-2B5	201023-05-2B6
	-6.5	0	0	0	0	0					0	1	0	0	2	0
	-6	0	1	0	1	1					0	1	0	1	2	1
	-5.5	3	7	1	4	4					2	3	1	3	3	3
	-5	20	38	9	20	22					10	17	6	18	11	15
	-4.5	68	96	38	58	71					41	60	31	56	45	51
	-4	110	131	78	82	115					76	96	76	98	95	89
	-3.5	133	155	97	76	133					95	126	101	98	117	106
	-3	144	177	109	87	148					106		114	117	136	114
	-2.5	152	202	113	98	179
	-2
	Cntrl current (nA)	-783	-817	-1482	-1380	-669					-1435	-1325	-1434	-1255	-416	-1798
		WT (LA7)									WT (LA8)
	log[GABA]	201016-00-2A1	201016-00-2A2	201016-00-2A3	201016-04-2A1	201016-04-2A2	201016-08-2A1	201016-08-2A2	201016-08-2A3		201023-00-2A1	201023-00-2A2	201023-00-2A3	201023-03-2A1	201023-04-2A1	201023-04-2A2	201023-04-2A3
	-6.5	0	0	0	0	0	0	0	0		0	0	0	0	0	0	0
	-6	0	0	0	0	0	0	0	0		0	0	0	0	0	0	0
	-5.5	0	1	0	0	0	0	0	0		0	0	0	0	0	0	0
	-5	1	4	2	2	2	1	2	1		1	1	0	0	0	0	0
	-4.5	7	26	14	11	12	7	14	5		9	6	4	4	3	5	2
	-4	29	83	58	40	45	31	48	28		49	34	23	27	22	27	18
	-3.5	52	133	102	71	76	58	77	73		107	89	67	83	73	69	61
	-3	67	166	126	86	87	74	90	87		136	121	106	121	121	102	114
	-2.5	74	181	144	91	90	77	99	89		155	129	134	149	145	123	141
	-2	77		146	91	94	73	101	104		181	139	175	172	161	177	156
	Cntrl current (nA)	-2810	-2347	-2938	-2434	-3341	-3180	-3028	-1974		-1492	-970	-2330	-1617	-1787	-769	-1267
Max current (nA)		WT (LA7)	P260L,WT (LA7)		WT (LA8)	P260L,WT (LA8)
		-2810	-783		-1492	-1435
		-2347	-817		-2330	-1325
		-2938	-1482		-1617	-1434
		-2434	-1604		-1136	-1255
		-3341	-1380		-769	-416
		-3028	-669		-1965	-1798
		-2285	-1770		-2466	-1510
		-1708	-3156		-2380	-962
		-2916	-3934		-1292	-2746
		-2228	-2143		-1551	-1926
		-1625	-3093		-1769	-1188
		-2891	-2370		-1646	-2503
					-1065
					-1376
GABRA1 (WT,P260L)
GABA CRR		WT,P260L (AK4)											WT,P260L (AK7)
	log[GABA]	230616-06-2A1	230616-06-2A2	230616-06-2A3	230616-07-2A1	230616-07-2A2	230616-07-2A3	230616-05-2A2	230616-05-2A3				230629-02-2A1	230629-02-2A2	230629-02-2A3	230629-03-2A1	230629-03-2A2	230629-03-2A3
	-6.5	0	0	0	0	0	0	0	0				0	0	0	0	0	0
	-6	0	0	0	0	0	0	0	0				0	0	0	0	0	0
	-5.5	0	0	0	0	0	0	0	0				0	0	0	0	0	0
	-5	0	0	1	1	1	2	1	1				2	0	1	1	1	1
	-4.5	3	3	7	6	4	10	4	4				9	3	4	3	4	4
	-4	14	14	33	28	23	42	23	21				36	19	21	18	23	20
	-3.5	56	48	75	75	71	90	67	67				71	67	59	55	63	65
	-3	88	92	102	100	126	120	112	125				93	130	96	91	100	110
	-2.5	104	121	114	117	155	131	135	160				113	197	127	130	138	153
	-2	116	136	113	118	167	134						100	181	112	114	123	141
	Cntrl current (nA)	-2256	-1797	-1565	-2691	-4230	-1870	-2280	-749				-3424	-1928	-1549	-3876	-2146	-2754
		WT(AK4)											WT (AK7)
	log[GABA]	230616-00-2A1	230616-00-2A2	230616-01-2A1	230616-01-2A2	230616-01-2A3	230616-02-2A1	230616-02-2A3	230616-08-2A1	230616-08-2A2	230616-08-2A3		230629-00-2A1	230629-00-2A2	230629-00-2A3	230629-01-2A1	230629-01-2A2	230629-01-2A3
	-6.5	0	0	0	0	0	0	0	0	0	0		0	0	0	0	0	0
	-6	0	0	0	0	0	0	0	0	0	0		0	0	0	0	0	0
	-5.5	0	0	0	0	0	0	0	0	0	0		0	0	0	0	0	0
	-5	0	1	1	1	0	0	1	1	1	1		1	1	1	0	1	0
	-4.5	2	4	5	4	2	2	5	3	6	5		4	5	6	2	5	2
	-4	18	25	36	25	11	19	26	33	39	28		20	28	32	12	30	13
	-3.5	55	81	67	70	48	46	74	69	132	73		75	74	80	52	81	49
	-3	99	127	94	101	97	80	106	117	208	97		147	106	111	107	117	94
	-2.5	128	145	106	106	124	95	123	141	248	119		186	121	122	152	134	117
	-2	141	141	106	109	134	93	133	156	270	128		210	127	125	174	141	131
	Cntrl current (nA)	-419	-1725	-2465	-2912	-730	-992	-1834	-1582	-1671	-2888		-846	-3164	-1922	-213	-5736	-713
Max current (nA)		WT(AK4)	WT,P260L (AK4)		WT(AK7)	WT,P260L (AK7)
		-419	-2256		-846	-3424
		-1725	-1797		-3164	-1928
		-1947	-1565		-1922	-1549
		-2465	-2691		-213	-3876
		-2912	-4230		-5736	-2146
		-730	-1870		-713	-2754
		-992	-2280		-4740	-2164
		-1135	-749		-2121	-1191
		-1834	-1730		-1241	-1820
		-1582	-2141		-1141	-5431
		-1671	-1126		-917	-2073
		-2888	-3465		-541	-1174
		-2118	-1051		-2080	-3143
		-3588	-1615		-2545	-1112
		-2780	-2025
		-1861	-1864
		-2381	-2476
		-1177
GABRA1 (P260L,P260L)
GABA CRR		P260L,P260L (AK1)										P260L,P260L (AK4)
	log[GABA]	230531-00-2B4	230531-00-2B5	230531-00-2B6	230531-01-2B4	230531-01-2B5	230531-01-2B6	230531-02-2B4	230531-02-2B5	230531-02-2B6		230616-00-2B4	230616-00-2B5	230616-00-2B6	230616-01-2B4	230616-01-2B5	230616-01-2B6	230616-02-2B4	230616-02-2B5	230616-02-2B6	230616-09-2B4	230616-09-2B5
	-7	2	0	1	0	0	0	1	0	0		0	0	0	0	0	0	0	0	1	0	0
	-6.5	1	1	1	1	1	1	1	1	0		1	0	1	1	1	1	1	1	1	1	1
	-6	2	3	2	2	2	2	3	2	1		2	2	4	2	2	3	3	3	4	4	4
	-5.5	9	13	8	9	10	11	12	10	6		10	7	15	9	10	13	13	12	16	14	18
	-5	36	47	34	38	39	39	41	42	26		34	28	45	34	38	45	43	42	59	50	66
	-4.5	78	94	71	79	81	74	75	91	56		60	59	75	70	79	83	75	79	120	96	121
	-4	96	116	89	93	96	85	92	113	73		69	73	86	81	94	99	88	93	146	114	149
	-3.5	113	128	102	105	115	94	106	127	77		76	85	93	100	104	112	95	103	165	130	165
	-3											75	83	101	83	104	115		105	160	138	164
	Cntrl current (nA)	-269	-1363	-201	-479	-632	-801	-918	-313	-514		-1281	-233	-1463	-485	-403	-1550	-456	-1228	-133	-276	-887
		WT (AK1)										WT (AK4)
	log[GABA]	230531-00-2A2	230531-00-2A3	230531-01-2A1	230531-01-2A2	230531-01-2A3	230531-02-2A1	230531-02-2A2	230531-02-2A3			230616-00-2A1	230616-00-2A2	230616-01-2A1	230616-01-2A2	230616-01-2A3	230616-02-2A1	230616-02-2A3	230616-08-2A1	230616-08-2A2	230616-08-2A3
	-6.5	0	0	0	0	0	0	0	0			0	0	0	0	0	0	0	0	0	0
	-6	0	0	0	0	0	0	0	0			0	0	0	0	0	0	0	0	0	0
	-5.5	0	0	0	0	0	0	0	0			0	0	0	0	0	0	0	0	0	0
	-5	0	1	0	0	0	0	1	0			0	1	1	1	0	0	1	1	1	1
	-4.5	2	4	2	3	3	3	4	3			2	4	5	4	2	2	5	3	6	5
	-4	15	24	12	16	19	16	23	20			18	25	36	25	11	19	26	33	39	28
	-3.5	57	81	47	47	78	52	67	75			55	81	67	70	48	46	74	69	132	73
	-3	95	119	83	69	143	81	106	129			99	127	94	101	97	80	106	117	208	97
	-2.5	114	132	94	75	177	96	127	152			128	145	106	106	124	95	123	141	248	119
	-2	114	134	87	73	191	101	138	155			141	141	106	109	134	93	133	156	270	128
	Cntrl current (nA)	-1484	-2815	-1264	-2483	-1314	-2514	-1031	-1522			-419	-1725	-2465	-2912	-730	-992	-1834	-1582	-1671	-2888
Max current (nA)		WT (AK1)	P260L,P260L (AK1)		WT(AK4)	P260L,P260L (AK4)
		-1484	-269		-419	-1281
		-2815	-1363		-1725	-233
		-1264	-201		-1947	-1463
		-2483	-479		-2465	-485
		-1314	-632		-2912	-403
		-2514	-801		-730	-1550
		-1031	-918		-992	-456
		-1522	-313		-1135	-1228
		-947	-514		-1834	-276
		-1138	-230		-1582	-887
		-1544	-210		-1671	-152
		-745	-557		-2888	-433
		-1637	-458		-2118	-374
		-1283	-441		-3588	-387
			-544		-2780	-241
					-1861
					-2381
					-1177
GABRA1 (P260S,WT)
GABA CRR		P260S,WT (NAM35)									P260S,WT (NAM36)						Y181F (21)
	log[GABA]	221125-03-2B4	221125-03-2B5	221125-04-2A1	221125-04-2A2	221125-04-2A3	221125-04-2B4	221125-04-2B5	221125-04-2B6		221207-02-2A3	221207-02-2B4	221207-02-2B5	221207-02-2B6	221207-03-2A1	221207-03-2A3	221207-03-2B4	221207-03-2B5	221207-03-2B6
	-6.5	0	0	0	0	0	0	0	0		0	0	0	0	0	0	0	0	0
	-6	0	0	0	0	0	1	0	0		0	0	0	0	0	0	0	0	0
	-5.5	1	1	1	2	2	3	2	1		1	1	1	1	1	1	2	1	1
	-5	8	4	7	6	9	16	9	6		7	8	4	5	7	7	12	5	9
	-4.5	32	20	29	29	41	49	36	27		31	38	21	30	31	28	42	25	38
	-4	64	44	55	59	89	80	62	54		63	91	57	73	62	55	68	59	68
	-3.5	83	57	69	73	118	92	76	69		77	124	79	97	73	68	78	79	82
	-3	95	59	75	78	125	101		72		81	139	86	102	77	74	83	90	89
	-2.5	102	59	80	84	131	107		76		85	149	88	99	79	76	88	98	90
	-2	103	57	84	90	126	101		76		83	150	86	92	82	73	90	100	92
	Cntrl current (nA)	-2326	-2079	-3153	-1301	-4937	-4272	-3860	-3024		-4811	-2228	-5600	-1423	-4001	-2249	-3150	-5845	-4522
		WT (NAM35)									WT (NAM36)
	log[GABA]	221125-00-2B5	221125-01-2A1	221125-01-2A2	221125-01-2A3	221125-01-2B4	221125-01-2B5	221125-01-2B6			221207-00-2A1	221207-00-2A2	221207-00-2B4	221207-00-2B5	221207-01-2A1	221207-01-2A2	221207-01-2A3	221207-01-2B5	221207-01-2B6
	-6.5	0	0	0	0	0	0	0			0	0	0	0	0	0	0	0	0
	-6	0	0	0	0	0	0	0			0	0	0	0	0	0	0	0	0
	-5.5	0	0	0	0	0	0	0			0	0	0	0	0	0	0	0	0
	-5	2	1	1	1	1	1	1			0	1	1	0	1	1	0	1	2
	-4.5	10	8	4	4	6	5	5			5	5	7	3	4	5	4	4	11
	-4	34	30	21	25	32	23	26			27	24	31	18	23	23	21	23	54
	-3.5	61	56	56	91	76	66	69			72	67	71	48	58	55	55	54	112
	-3	75	72	78	156	106	93	100			107	101	95	72	87	83	73	77	141
	-2.5	74	76	83	187	117	101	113			118	114	108	79	90	96	76	98	148
	-2	69	71	82	199	129	105				116	110	112	76	89	94	70	72	145
	Cntrl current (nA)	-2935	-3242	-3043	-3717	-2387	-2765	-2424			-3919	-7805	-5077	-5509	-2975	-3681	-3261	-5329	-6595
Max current (nA)		WT (NAM35)	P260S,WT (NAM35)		WT (NAM36)	P260S,WT (NAM36)
		-2935	-2326		-3919	-4811
		-3242	-2079		-7805	-2228
		-3043	-1916		-5077	-5600
		-3717	-3153		-5509	-1423
		-2387	-1301		-2975	-4001
		-2765	-4937		-3681	-2249
		-2424	-4272		-3261	-3150
		-1618	-3860		-5329	-5845
		-5324	-3024		-6595	-4522
		-2988	-4345		-6180	-2282
		-5825	-2417		-5911	-5372
		-2231	-5062		-5573	-7125
		-3503	-2915		-8669	-3065
		-7670	-3111		-4356	-3247
		-7566	-1097		-2273	-5144
					-3354	-2189
GABRA1 (WT,P260S)
GABA CRR		WT,P260S (AK7)							WT,P260S (AK8)
	log[GABA]	230629-04-2A1	230629-04-2A2	230629-04-2A3	230629-03-2B6	230629-04-2B4	230629-04-2B5		230705-00-2B5	230705-01-2B5	230705-01-2B6	230705-02-2B4	230705-02-2B5	230705-02-2B6
	-7	0	0	0	0	0	0		0	0	0	0	0	0
	-6.5	0	1	0	0	0	0		0	0	0	0	0	0
	-6	0	0	0	0	0	0		0	0	0	0	0	0
	-5.5	2	1	1	1	1	0		1	1	1	1	1	1
	-5	9	6	7	9	7	3		3	5	5	6	5	9
	-4.5	39	30	35	42	32	18		20	29	29	31	24	36
	-4	80	67	85	85	75	55		65	77	77	79	63	89
	-3.5	114	94	117	112	107	89		114	110	104	119	94	132
	-3	139	116	139	126	129	106		148	125	121	144	107	145
	-2.5	138	99	132	136	144	106		166	133	137	178	114	155
	Cntrl current (nA)	-2240	-2530	-2260	-2262	-1885	-2829		-712	-5278	-3087	-2051	-1340	-4296
		WT (AK7)							WT (AK8)
	log[GABA]	230629-00-2A1	230629-00-2A2	230629-00-2A3	230629-01-2A1	230629-01-2A2	230629-01-2A3		230705-00-2A1	230705-00-2A3	230705-01-2A1	230705-01-2A2	230705-01-2A3	230705-02-2A3
	-6.5	0	0	0	0	0	0		0	0	0	0	0	0
	-6	0	0	0	0	0	0		0	0	0	0	0	0
	-5.5	0	0	0	0	0	0		0	0	0	0	0	0
	-5	1	1	1	0	1	0		1	1	1	1	1	2
	-4.5	4	5	6	2	5	2		7	8	6	7	8	12
	-4	20	28	32	12	30	13		31	37	29	29	35	40
	-3.5	75	74	80	52	81	49		72	80	67	61	73	70
	-3	147	106	111	107	117	94		100	115	95	82	91	85
	-2.5	186	121	122	152	134	117		103	113	106	94	95	95
	-2	210	127	125	174	141	131		84	116	109	97	102	105
	Cntrl current (nA)	-846	-3164	-1922	-213	-5736	-713		-6975	-4601	-3863	-2765	-3816	-4097
Max current (nA)		WT(AK7)	WT,P260S (AK7)		WT(AK8)	WT,P260S (AK8)
		-846	-2240		-6975	-712
		-3164	-2530		-4601	-5278
		-1922	-2260		-3863	-3087
		-213	-2880		-2765	-2051
		-5736	-2262		-3816	-1340
		-713	-1885		-4097	-4296
		-4740	-2829		-2476	-1868
		-2121	-1318		-2678	-4360
		-1241	-1633		-4526	-3249
		-1141	-3861		-4362	-4627
		-917	-2706		-3082	-1399
		-541			-3173	-643
		-2080				-1110
		-2545				-1517
GABRA1 (P260S,P260S)
GABA CRR		P260S,P260S (NAM35)								P260S,P260S (NAM36)
	log[GABA]	221125-06-2A1	221125-06-2A2	221125-06-2B4	221125-06-2B6	221125-07-2B4	221125-07-2B6			221207-04-2A1	221207-04-2A3	221207-04-2B4	221207-04-2B5	221207-04-2B6	221207-05-2A1	221207-05-2A3	221207-05-2B5	221207-05-2B6
	-6.5	1	1	1	1	1	1			1	1	1	1	1	1	1	1	1
	-6	4	2	4	2	2	4			3	2	3	2	3	3	3	4	3
	-5.5	17	9	17	9	10	16			15	9	14	10	14	15	13	16	13
	-5	55	33	57	38	41	53			49	37	45	41	53	51	47	50	46
	-4.5	87	75	97	84	93	92			80	79	74	83	95	97	81	88	87
	-4	100	91	111	107	114	113			96	95	84	100	111	105	95	103	104
	-3.5	111	100	125	122	128	137			106	100	96	117	124	108	113	118	118
	-3	129		141	137	146	150			114	115	106	130	136	125	129	142	128
	-2.5	144		154	150	161	169			125	124	138	140	148	136	138	148	139
	-2	149		166	153	155	180			136	120	146	144	152	137	140	146	140
	Cntrl current (nA)	-1068	-1283	-1482	-938	-431	-1337			-1470	-2467	-3134	-2282	-3054	-728	-1424	-1144	-1446
		WT (NAM35)								WT (NAM36)
	log[GABA]	221125-00-2B5	221125-01-2A1	221125-01-2A2	221125-01-2A3	221125-01-2B4	221125-01-2B5	221125-01-2B6		221207-00-2A1	221207-00-2A2	221207-00-2B4	221207-00-2B5	221207-01-2A1	221207-01-2A2	221207-01-2A3	221207-01-2B5	221207-01-2B6
	-6.5	0	0	0	0	0	0	0		0	0	0	0	0	0	0	0	0
	-6	0	0	0	0	0	0	0		0	0	0	0	0	0	0	0	0
	-5.5	0	0	0	0	0	0	0		0	0	0	0	0	0	0	0	0
	-5	2	1	1	1	1	1	1		0	1	1	0	1	1	0	1	2
	-4.5	10	8	4	4	6	5	5		5	5	7	3	4	5	4	4	11
	-4	34	30	21	25	32	23	26		27	24	31	18	23	23	21	23	54
	-3.5	61	56	56	91	76	66	69		72	67	71	48	58	55	55	54	112
	-3	75	72	78	156	106	93	100		107	101	95	72	87	83	73	77	141
	-2.5	74	76	83	187	117	101	113		118	114	108	79	90	96	76	98	148
	-2	69	71	82	199	129	105			116	110	112	76	89	94	70	72	145
	Cntrl current (nA)	-2935	-3242	-3043	-3717	-2387	-2765	-2424		-3919	-7805	-5077	-5509	-2975	-3681	-3261	-5329	-6595
Max current (nA)		WT (NAM35)	P260S,P260S (NAM35)		WT (NAM36)	P260S,P260S (NAM36)
		-2935	-1068		-3919	-1470
		-3242	-1283		-7805	-2467
		-3043	-1263		-5077	-3134
		-3717	-1482		-5509	-2282
		-2387	-1337		-2975	-3054
		-2765	-1075		-3681	-1424
		-2424	-2004		-3261	-1711
		-1618	-484		-5329	-1446
		-5324	-339		-6595	-2026
		-2988	-1329		-6180	-1335
		-5825	-638		-5911	-2278
		-2231	-833		-5573	-2225
		-3503	-1615		-8669	-1656
		-7670	-542		-4356	-1396
		-7566	-729		-2273	-1752
					-3354	-2956
GABRB2
GABRB2 (P252L, WT)
GABA CRR		P252L,WT (AK2)							P252L,WT (AK3)										P252L,WT (AK5)
	log[GABA]	230607-01-2A1	230607-01-2A2	230607-01-2A3	230607-01-2B4	230607-01-2B5	230607-01-2B6		230609-03-2B4	230609-03-2B5	230609-03-2B6	230609-04-2B4	230609-04-2B5	230609-05-2B5					230621-03-2A2	230621-03-2A3	230621-04-2A1	230621-04-2A2	230621-04-2A3	230621-05-2A1	230621-05-2A2	230621-05-2A3
	-6.5	0	0	0	0	0	0		0	0	0	0	0	0					0	0	0	0	0	0	0	0
	-6	0	0	0	0	0	0		0	0	0	0	0	0					0	0	0	0	0	0	0	0
	-5.5	1	1	1	0	1	0		0	0	0	0	0	0					0	0	1	0	0	1	1	0
	-5	5	5	5	4	4	4		4	2	3	3	3	2					2	3	3	3	3	4	3	1
	-4.5	25	24	24	20	21	21		21	16	18	17	17	14					13	18	21	17	19	24	23	10
	-4	68	59	63	54	61	59		52	46	47	48	48	41					45	66	79	54	64	64	74	43
	-3.5	104	84	93	80	94	95		82	81	83	80	82	76					77	106	134	80	103	99	113	83
	-3	121	100	107	88	107	106		108	100	98	92	97	94					90	125	153	93	116	115	126	104
	-2.5	129	110	127	91	115	118		112	108	104	95	99	102					96	134	156	97	120	121	141	113
	-2	130	106	114	85	119	118		111	109	111	91	95	110					98	141	155	105	120	119	136	117
	Cntrl current (nA)	-1574	-3866	-914	-1284	-1906	-2753		-2544	-1082	-1764	-1139	-1534	-1668					-2032	-3773	-5825	-2802	-1780	-1777	-1636	-942
		WT (AK2)							WT (AK3)										WT (AK5)
	log[GABA]	230607-00-2A1	230607-00-2A2	230607-00-2A3	230607-00-2B4	230607-00-2B5	230607-00-2B6		230609-00-2B4	230609-00-2B5	230609-00-2B6	230609-01-2B4	230609-01-2B5	230609-01-2B6	230609-02-2B4	230609-02-2B5	230609-02-2B6		230621-00-2A1	230621-00-2A2	230621-00-2A3	230621-01-2A1	230621-01-2A2	230621-01-2A3	230621-02-2A1	230621-02-2A2	230621-02-2A3
	-6.5	0	0	0	0	0	0		0	0	0	0	0	0	0	0	0		0	0	0	0	0	0	0	0	0
	-6	0	0	0	0	0	0		0	0	0	0	0	0	0	0	0		0	0	0	0	0	0	0	0	0
	-5.5	0	0	1	1	0	0		0	0	0	0	0	0	0	0	0		0	0	0	0	0	0	0	0	0
	-5	3	3	6	4	3	4		2	1	1	1	1	1	0	1	0		1	1	1	1	0	1	1	0	1
	-4.5	21	18	32	22	19	22		8	4	5	6	6	6	4	3	4		4	5	6	4	3	5	4	4	7
	-4	64	56	76	56	59	66		27	19	20	24	26	22	17	14	18		29	26	35	24	19	31	25	23	34
	-3.5	103	92	111	80	99	102		65	69	69	70	83	66	57	54	65		93	63	88	65	67	90	66	67	73
	-3	121	116	133	96	122	121		90	117	116	108	119	103	94	97	103		148	82	120	92	108	125	90	106	90
	-2.5	125	124	149	104	134	129		102	141	134	121	122	122	107	111	118		165	86	136	102	126	141	101	125	98
	-2	119	124	159	102	137	134		111	140	127	130	126	129	113	101	116		160	83	142	103	133	145	98	116	96
	Cntrl current (nA)	-4382	-1222	-1122	-2342	-1445	-3139		-1942	-1088	-1703	-1482	-1704	-3478	-1149	-218	-809		-2629	-5262	-3148	-7065	-4301	-3914	-7258	-2526	-4784
Max current (nA)		WT (AK2)	P252L,WT (AK2)		WT (AK3)	P252L,WT (AK3)		WT (AK5)	P252L,WT (AK5)
		-4382	-1574		-1942	-2544		-2629	-8231
		-1222	-3866		-1088	-1082		-5262	-2032
		-1122	-914		-1703	-1764		-3148	-3773
		-2342	-1284		-1482	-1139		-7065	-5825
		-1445	-1906		-1704	-1534		-4301	-2802
		-3139	-2753		-3478	-2418		-3914	-1780
		-2812	-3055		-1149	-3811		-3357	-757
		-1586	-2369		-218	-1668		-3996	-2935
		-1283	-1659		-809	-3578		-3234	-3796
		-2701	-1722		-497	-974		-2332	-545
		-1350	-734		-2344	-383		-4469	-674
		-1323	-2062		-2063	-769		-1816	-1055
			-3157		-1776	-2723		-1156	-9779
			-972		-1905	-2233		-2192	-1616
			-1079		-1668	-2211		-1931	-882
						-522		-1874	-2623
						-5222
GABRB2 (WT, P252L)	AK2,3,5
GABA CRR		WT,P252L (AK2)											WT,P252L (AK3)														WT,P252L (AK5)
	log[GABA]	230607-02-2A2	230607-02-2A3	230607-03-2A1	230607-04-2A1	230607-04-2A2	230607-02-2B5	230607-02-2B6	230607-03-2B6	230607-04-2B4	230607-04-2B6		230609-00-2A1	230609-00-2A2	230609-01-2A1	230609-01-2A2	230609-02-2A1	230609-02-2A2	230609-06-2A2	230609-06-2A3	230609-10-2A2	230609-10-2A3	230609-03-2A1	230609-03-2A2	230609-03-2A3		230621-00-2B4	230621-00-2B5	230621-00-2B6	230621-01-2B5	230621-01-2B6	230621-02-2B4	230621-02-2B5	230621-02-2B6
	-7	0	0	0	0	0	1	1	0	0	0		0	0	0	0	0	0	0	0	0	0	0	0	0		0	0	0	0	0	0	0	0
	-6.5	1	1	1	1	1	2	1	1	1	1		0	0	0	1	0	0	0	0	1	1	0	1	0		0	0	1	0	1	1	1	0
	-6	6	7	6	4	5	6	6	4	4	4		3	2	2	3	2	2	2	3	3	3	2	3	3		1	2	3	2	3	3	3	2
	-5.5	29	33	28	23	26	28	30	21	24	24		16	13	14	17	13	10	16	16	17	19	13	16	16		9	11	18	12	20	19	18	11
	-5	70	92	73	70	69	67	81	61	67	67		67	49	58	62	48	42	66	61	63	66	51	52	58		39	46	64	50	67	67	63	46
	-4.5	99	135	107	108	97	89	122	93	91	99		118	80	100	90	76	68	112	95	93	94	81	78	86		62	82	97	87	100	101	92	82
	-4	111	146	119	115	103	96	118	101	92	91		124	101	106	101	79	72	127	107	121	104	94	90	99		73	95	109	108	114	121	108	96
	-3.5	135	160	139	130	118	108	142	116	111	105		130		119	125	77	71	125	113		102	96	96			77	98	110	112	118	128	113	104
	Cntrl current (nA)	-1267	-186	-1350	-731	-536	-371	-685	-203	-413	-686		-1405	-529	-618	-868	-567	-638	-318	-424	-434	-117	-1292	-1949	-549		-1950	-1546	-2948	-1052	-1742	-1285	-1587	-803
		WT (AK2)											WT (AK3)														WT (AK5)
	log[GABA]	230607-00-2A1	230607-00-2A2	230607-00-2A3	230607-00-2B4	230607-00-2B5	230607-00-2B6						230609-00-2B4	230609-00-2B5	230609-00-2B6	230609-01-2B4	230609-01-2B5	230609-01-2B6	230609-02-2B4	230609-02-2B5	230609-02-2B6						230621-00-2A1	230621-00-2A2	230621-00-2A3	230621-01-2A1	230621-01-2A2	230621-01-2A3	230621-02-2A1	230621-02-2A2	230621-02-2A3
	-6.5	0	0	0	0	0	0						0	0	0	0	0	0	0	0	0						0	0	0	0	0	0	0	0	0
	-6	0	0	0	0	0	0						0	0	0	0	0	0	0	0	0						0	0	0	0	0	0	0	0	0
	-5.5	0	0	1	1	0	0						0	0	0	0	0	0	0	0	0						0	0	0	0	0	0	0	0	0
	-5	3	3	6	4	3	4						2	1	1	1	1	1	0	1	0						1	1	1	1	0	1	1	0	1
	-4.5	21	18	32	22	19	22						8	4	5	6	6	6	4	3	4						4	5	6	4	3	5	4	4	7
	-4	64	56	76	56	59	66						27	19	20	24	26	22	17	14	18						29	26	35	24	19	31	25	23	34
	-3.5	103	92	111	80	99	102						65	69	69	70	83	66	57	54	65						93	63	88	65	67	90	66	67	73
	-3	121	116	133	96	122	121						90	117	116	108	119	103	94	97	103						148	82	120	92	108	125	90	106	90
	-2.5	125	124	149	104	134	129						102	141	134	121	122	122	107	111	118						165	86	136	102	126	141	101	125	98
	-2	119	124	159	102	137	134						111	140	127	130	126	129	113	101	116						160	83	142	103	133	145	98	116	96
	Cntrl current (nA)	-4382	-1222	-1122	-2342	-1445	-3139						-1942	-1088	-1703	-1482	-1704	-3478	-1149	-218	-809						-2629	-5262	-3148	-7065	-4301	-3914	-7258	-2526	-4784
Max current (nA)		WT (AK2)	WT,P252L (AK2)		WT (AK3)	WT,P252L (AK3)		WT (AK5)	WT,P252L (AK5)
		-4382	-322		-1942	-1405		-2629	-1950
		-1222	-1267		-1088	-529		-5262	-1546
		-1122	-1350		-1703	-618		-3148	-2948
		-2342	-731		-1482	-868		-7065	-1052
		-1445	-536		-1704	-1022		-4301	-1742
		-3139	-1363		-3478	-567		-3914	-1410
		-2812	-371		-1149	-638		-3357	-1705
		-1586	-685		-218	-614		-3996	-1463
		-1283	-413		-809	-1147		-3234	-650
		-2701	-1374		-497	-424		-2332	-1761
		-1350	-686		-2344	-434		-4469	-623
		-1323	-415		-2063	-1292		-1816	-659
			-300		-1776	-1949		-1156	-806
			-417		-1905	-549		-2192	-1082
			-777		-1668	-1127		-1931	-496
						-945		-1874	-2250
						-373
GABRB2 (P252L, P252L)	AK2,3,5
GABA CRR		P252L,P252L (AK2)										P252L,P252L (AK3)										P252L,P252L (AK5)
	log[GABA]	230607-05-2A1	230607-05-2A2	230607-05-2A3	230607-06-2A1	230607-06-2A3	230607-05-2B4	230607-05-2B6	230607-06-2B4	230607-06-2B5		230609-04-2A1	230609-04-2A2	230609-04-2A3	230609-05-2A2							230621-03-2B4	230621-03-2B5	230621-03-2B6	230621-04-2B4	230621-04-2B5	230621-04-2B6
	-7	1	1	2	1	2	1	4	1	2		0	0	0	0							0	0	0	0	0	0
	-6.5	5	5	4	2	4	4	8	4	6		1	1	1	1							1	1	1	1	1	1
	-6	21	19	20	10	16	21	31	20	24		4	6	6	6							4	6	5	5	5	4
	-5.5	57	53	55	24	39	58	80	51	61		21	28	27	27							22	29	27	29	26	24
	-5	86	78	82	40	59	86	112	79	92		60	70	66	63							56	75	72	72	72	66
	-4.5	118	102	104	47	66	117	131	90	109		89	98	90	85							82	108	101	103	107	97
	-4	149	129	131	61	78	146	165	116	130		118	130	117	116							113	144	128	130	147	120
	-3.5	189	159	156	88	109	181	166	157			134	148	131	130							125	160	147	144	163	127
	-3				92	122			165
	-2.5				84	111			178
	Cntrl current (nA)	-51	-147	-98	-234	-166	-256	-71	-464	-489		-98	-335	-390	-306							-855	-775	-484	-1006	-820	-1029
		WT (AK2)										WT (AK3)										WT (AK5)
	log[GABA]	230607-00-2A1	230607-00-2A2	230607-00-2A3	230607-00-2B4	230607-00-2B5	230607-00-2B6					230609-00-2B4	230609-00-2B5	230609-00-2B6	230609-01-2B4	230609-01-2B5	230609-01-2B6	230609-02-2B4	230609-02-2B5	230609-02-2B6		230621-00-2A1	230621-00-2A2	230621-00-2A3	230621-01-2A1	230621-01-2A2	230621-01-2A3	230621-02-2A1	230621-02-2A2	230621-02-2A3
	-6.5	0	0	0	0	0	0					0	0	0	0	0	0	0	0	0		0	0	0	0	0	0	0	0	0
	-6	0	0	0	0	0	0					0	0	0	0	0	0	0	0	0		0	0	0	0	0	0	0	0	0
	-5.5	0	0	1	1	0	0					0	0	0	0	0	0	0	0	0		0	0	0	0	0	0	0	0	0
	-5	3	3	6	4	3	4					2	1	1	1	1	1	0	1	0		1	1	1	1	0	1	1	0	1
	-4.5	21	18	32	22	19	22					8	4	5	6	6	6	4	3	4		4	5	6	4	3	5	4	4	7
	-4	64	56	76	56	59	66					27	19	20	24	26	22	17	14	18		29	26	35	24	19	31	25	23	34
	-3.5	103	92	111	80	99	102					65	69	69	70	83	66	57	54	65		93	63	88	65	67	90	66	67	73
	-3	121	116	133	96	122	121					90	117	116	108	119	103	94	97	103		148	82	120	92	108	125	90	106	90
	-2.5	125	124	149	104	134	129					102	141	134	121	122	122	107	111	118		165	86	136	102	126	141	101	125	98
	-2	119	124	159	102	137	134					111	140	127	130	126	129	113	101	116		160	83	142	103	133	145	98	116	96
	Cntrl current (nA)	-4382	-1222	-1122	-2342	-1445	-3139					-1942	-1088	-1703	-1482	-1704	-3478	-1149	-218	-809		-2629	-5262	-3148	-7065	-4301	-3914	-7258	-2526	-4784
Max current (nA)		WT (AK2)	P252L,P252L (AK2)		WT (AK3)	P252L,P252L (AK3)		WT (AK5)	P252L,P252L (AK5)
		-4382	-147		-1942	-335		-2629	-855
		-1222	-234		-1088	-390		-5262	-775
		-1122	-582		-1703	-306		-3148	-484
		-2342	-166		-1482	-501		-7065	-1006
		-1445	-256		-1704			-4301	-820
		-3139	-327		-3478			-3914	-1029
		-2812	-464		-1149			-3357	-692
		-1586	-489		-218			-3996	-1115
		-1283	-784		-809			-3234	-413
		-2701	-140		-497			-2332	-801
		-1350	-405		-2344			-4469	-1023
		-1323	-641		-2063			-1816	-1512
			-211		-1776			-1156	-418
			-261		-1905			-2192	-1429
			-454		-1668			-1931	-305
								-1874	-408
GABRB3
GABRB3 (P253L,WT)	LA25,28
GABA CRR		P253L,WT (LA25)							P253L,WT (LA28)
	log[GABA]	211021-06-2A2	211021-06-2A3	211021-02-2B4	211021-02-2B5	211021-02-2B6			211029-03-2B4	211029-03-2B5	211029-03-2B6	211029-07-2B4	211029-07-2B5	211029-07-2B6
	-6.5	0	0	0	0	0			0	0	0	0	0	0
	-6	0	0	0	0	0			0	0	0	0	0	0
	-5.5	0	0	0	0	0			0	0	0	0	0	0
	-5	1	1	1	1	1			0	0	1	0	0	0
	-4.5	6	9	6	8	7			1	3	4	3	3	3
	-4	29	36	30	39	31			8	15	20	17	16	18
	-3.5	68	62	64	88	60			35	47	58	54	52	57
	-3	88	75	82	125	81			72	81	94	88	87	104
	-2.5	116	82	88	147	95			83	104	116	112	110	135
	-2	108	85	91	159	102				120	132	134	125	153
	Cntrl current (nA)	-5255	-7398	-5752	-2559	-2294			-3216	-1380	-1356	-1350	-2573	-1256
		WT (LA25)							WT (LA28)
	log[GABA]	211021-00-2A3	211021-07-2A2	211021-07-2A3	211021-04-2B4	211021-04-2B5	211021-04-2B6		211029-01-2A1	211029-01-2A2	211029-01-2A3	211029-01-2B5	211029-01-2B6
	-6.5	0	0	0	0	0	0		0	0	0	0	0
	-6	0	0	0	0	0	0		0	0	0	0	0
	-5.5	0	0	0	0	0	0		0	0	0	0	0
	-5	0	1	1	1	1	1		0	0	0	0	0
	-4.5	3	6	4	6	7	7		4	2	2	2	2
	-4	17	24	23	28	28	33		21	12	14	15	11
	-3.5	54	48	59	58	60	64		61	48	51	49	46
	-3	77	60	81	80	80	76		91	102	81	77	88
	-2.5	87	66	88	100	86	82		114	130	94	94	111
	-2	78	61	82	87		79		114	143	97	98	119
	Cntrl current (nA)	-4827	-5237	-5489	-4561	-3838	-5988		-2251	-1228	-5322	-4294	-3322
Max current (nA)		WT (LA25)	P253L,WT (LA25)		WT (LA28)	P253L,WT (LA28)
		-1710	-1924		-2251	-3216
		-4827	-5255		-1228	-1380
		-5237	-7398		-5322	-1356
		-5489	-5752		-4294	-1350
		-4561	-2559		-1898	-2573
		-5988	-2294		-2748	-1256
		-3864	-6010		-6399	-2380
		-3146	-2761		-4143	-2065
		-3161	-4879		-5209	-2326
		-4345	-351		-2779	-1269
		-2516	-1790		-1346	-2636
		-2782	-2262		-1935	-506
GABRB3 (WT,P253L)	AK1,4
GABA CRR		WT,P253L (AK1)										WT,P253L (AK4)
	log[GABA]	230531-03-2B4	230531-03-2B5	230531-03-2B6	230531-04-2B4	230531-04-2B5	230531-04-2B6	230531-05-2B4	230531-05-2B5	230531-05-2B6		230616-06-2A1	230616-06-2A2	230616-06-2A3	230616-07-2A1	230616-07-2A2	230616-07-2A3	230616-05-2A2	230616-05-2A3
	-7	0	0	0	0	0	0	0	0	0		0	0	0	0	0	0	0	0
	-6.5	1	0	0	1	0	1	1	0	0		0	0	0	0	0	0	0	0
	-6	4	1	2	2	2	3	2	2	2		0	0	0	0	0	0	0	0
	-5.5	593	8	11	13	14	16	12	12	13		0	0	1	1	1	2	1	1
	-5	0	31	40	49	52	51	48	50	48		3	3	7	6	4	10	4	4
	-4.5	0	60	68	83	90	79	96	90	86		14	14	33	28	23	42	23	21
	-4	0	69	42	94	105	89	116	97	100		56	48	75	75	71	90	67	67
	-3.5	0	81	0	112	116	102	135	108	112		88	92	102	100	126	120	112	125
	-3											104	121	114	117	155	131	135	160
	-2.5											116	136	113	118	167	134
	Cntrl current (nA)	-1610	-521	-2298	-1719	-2837	-1852	-1280	-1596	-2206		-2256	-1797	-1565	-2691	-4230	-1870	-2280	-749
		WT (AK1)										WT (AK4)
	log[GABA]	230531-00-2A2	230531-00-2A3	230531-01-2A1	230531-01-2A2	230531-01-2A3	230531-02-2A1	230531-02-2A2	230531-02-2A3			230616-00-2A1	230616-00-2A2	230616-01-2A1	230616-01-2A2	230616-01-2A3	230616-02-2A1	230616-02-2A3	230616-08-2A1	230616-08-2A2	230616-08-2A3
	-6.5	0	0	0	0	0	0	0	0			0	0	0	0	0	0	0	0	0	0
	-6	0	0	0	0	0	0	0	0			0	0	0	0	0	0	0	0	0	0
	-5.5	0	0	0	0	0	0	0	0			0	0	0	0	0	0	0	0	0	0
	-5	0	1	0	0	0	0	1	0			0	1	1	1	0	0	1	1	1	1
	-4.5	2	4	2	3	3	3	4	3			2	4	5	4	2	2	5	3	6	5
	-4	15	24	12	16	19	16	23	20			18	25	36	25	11	19	26	33	39	28
	-3.5	57	81	47	47	78	52	67	75			55	81	67	70	48	46	74	69	132	73
	-3	95	119	83	69	143	81	106	129			99	127	94	101	97	80	106	117	208	97
	-2.5	114	132	94	75	177	96	127	152			128	145	106	106	124	95	123	141	248	119
	-2	114	134	87	73	191	101	138	155			141	141	106	109	134	93	133	156	270	128
	Cntrl current (nA)	-1484	-2815	-1264	-2483	-1314	-2514	-1031	-1522			-419	-1725	-2465	-2912	-730	-992	-1834	-1582	-1671	-2888
Max current (nA)		WT (AK1)	WT,P253L (AK1)		WT(AK4)	WT,P253L (AK4)
		-1484	-1610		-419	-1300
		-2815	-521		-1725	-1088
		-1264	-2298		-1947	-1094
		-2483	-1719		-2465	-670
		-1314	-2837		-2912	-678
		-2514	-1852		-730	-1112
		-1031	-1280		-992	-1067
		-1522	-1596		-1135	-595
		-947	-2206		-1834	-858
		-1138	-824		-1582	-3037
		-1544	-956		-1671	-476
		-745	-639		-2888	-562
		-1637	-565		-2118	-993
		-1283	-568		-3588	-502
			-363		-2780	-1002
					-1861	-809
					-2381
					-1177
GABRB3 (P253L,P253L)	LA25,28
GABA CRR		P253L,P253L (LA25)							P253L,P253L (LA28)
	log[GABA]	211021-03-2A3	211021-03-2B4	211021-03-2B5	211021-03-2B6				211029-04-2A2	211029-04-2A3	211029-04-2B4	211029-04-2B5	211029-04-2B6
	-6.5	2	1	2	1				1	1	0	1	0
	-6	3	4	9	5				2	3	1	3	2
	-5.5	15	21	37	25				11	17	6	12	11
	-5	48	59	81	61				39	55	26	40	42
	-4.5	70	93	113	90				73	92	58	71	78
	-4	92	123	141	107				103	124	93	99	108
	-3.5	102	139	158	117				127	143	114	113	125
	-3	134	146	195	124				148	162	128	127	143
	-2.5	126	146	218	116				155	164	137	145	155
	-2
	Cntrl current (nA)	-1334	-2452	-768	-1955				-596	-2146	-2476	-753	-1628
		WT (LA25)							WT (LA28)
	log[GABA]	211021-00-2A3	211021-07-2A2	211021-07-2A3	211021-04-2B4	211021-04-2B5	211021-04-2B6		211029-01-2A1	211029-01-2A2	211029-01-2A3	211029-01-2B5	211029-01-2B6
	-6.5	0	0	0	0	0	0		0	0	0	0	0
	-6	0	0	0	0	0	0		0	0	0	0	0
	-5.5	0	0	0	0	0	0		0	0	0	0	0
	-5	0	1	1	1	1	1		0	0	0	0	0
	-4.5	3	6	4	6	7	7		4	2	2	2	2
	-4	17	24	23	28	28	33		21	12	14	15	11
	-3.5	54	48	59	58	60	64		61	48	51	49	46
	-3	77	60	81	80	80	76		91	102	81	77	88
	-2.5	87	66	88	100	86	82		114	130	94	94	111
	-2	78	61	82	87		79		114	143	97	98	119
	Cntrl current (nA)	-4827	-5237	-5489	-4561	-3838	-5988		-2251	-1228	-5322	-4294	-3322
Max current (nA)		WT (LA25)	P253L,P253L (LA25)		WT (LA28)	P253L,P253L (LA28)
		-1710	-1042		-2251	-1937
		-4827	-1235		-1228	-596
		-5237	-1334		-5322	-2146
		-5489	-2452		-4294	-2476
		-4561	-768		-1898	-753
		-5988	-1955		-2748	-1628
		-3864	-1198		-6399	-397
		-3146	-1343		-4143	-1067
		-3161	-1186		-5209	-322
		-4345	-3018		-2779	-545
		-2516	-2337		-1346	-368
		-2782	-2927		-1935	-353
GABRB3 P253S,WT	LA27 29
GABA CRR		P253S,WT (LA27)							P253S,WT (LA29)
	log[GABA]	211025-04-2A1	211025-04-2A2	211025-04-2A3	211025-00-2B5	211025-00-2B6			211101-04-2A2	211101-04-2A3	211101-00-2B4	211101-00-2B5	211101-00-2B6
	-6.5	0	0	0	0	0			0	0	0	0	0
	-6	0	0	0	0	0			0	0	0	0	0
	-5.5	0	0	1	0	0			0	0	0	0	0
	-5	2	3	3	3	1			1	0	0	1	1
	-4.5	13	18	15	18	9			7	3	3	5	6
	-4	40	50	42	62	28			35	22	17	26	29
	-3.5	59	68	67	104	50			96	57	55	76	69
	-3	65	74	75	128	63			151	87	100	112	97
	-2.5	66	77	76	144	71			188	114	134	131	117
	-2	63	80	79	152	74			214	117	160	138	136
	Cntrl current (nA)	-4246	-4010	-3107	-5989	-2782			-1693	-4117	-273	-5544	-1401
		WT (LA27)							WT (LA29)
	log[GABA]	211025-00-2A1	211025-00-2A2	211025-00-2A3	211025-07-2A1	211025-07-2A3	211025-04-2B5		211101-00-2A1	211101-00-2A2	211101-00-2A3	211101-13-2A2	211101-13-2A3	211101-04-2B5	211101-04-2B6
	-6.5	0	0	0	0	0	0		0	0	0	0	0	0	0
	-6	0	0	0	0	0	0		0	0	0	0	0	0	0
	-5.5	0	0	0	0	0	0		0	0	0	0	0	0	0
	-5	1	1	1	1	1	1		0	0	0	0	0	0	0
	-4.5	9	5	9	8	8	6		3	3	3	3	3	2	2
	-4	36	26	40	31	33	28		21	21	18	18	17	15	12
	-3.5	67	59	73	58	56	67		68	81	60	56	55	53	42
	-3	80	70	79	73	54	91		105	129	92	84	79	94	83
	-2.5	96	76	79	79	67	89		125	135	102	95	87	113	96
	-2	101	81	80	79	63	89		137	140	106	95	86	120	99
	Cntrl current (nA)	-2037	-3830	-3512	-3144	-6637	-4407		-3751	-6650	-3724	-4562	-8017	-3370	-4202
Max current (nA)		WT (LA27)	P253S,WT (LA27)		WT (LA29)	P253S,WT (LA29)
		-2037	-4246		-3751	-3304
		-3512	-4010		-6650	-1693
		-3144	-3107		-853	-4117
		-6040	-4939		-8017	-273
		-6637	-5989		-6339	-5544
		-5989	-2782		-3370	-1401
		-5989	-8359		-4202	-850
		-3323	-8163		-4757	-3672
		-5757	-7789		-2784	-2561
		-3243	-2191		-1270	-5056
		-3437	-4179		-8670	-3757
		-2726	-7273		-1085	-1388
		-4755
		-3437
		-2726
		-4755
GABRB3 WT,P253S	AK4,7
GABA CRR		WT,P253S (AK4)											WT,P253S (AK4)
	log[GABA]	230616-07-2B4	230616-07-2B5	230616-07-2B6	230616-08-2B4	230616-08-2B5	230616-08-2B6						230629-00-2B4	230629-00-2B6	230629-01-2B4	230629-01-2B5	230629-01-2B6	230629-02-2B4
	-7	0	0	0	0	0	0						0	0	0	0	0	0
	-6.5	0	0	0	0	0	0						0	0	0	0	0	0
	-6	0	0	0	0	0	0						0	0	0	0	0	0
	-5.5	2	2	2	1	2	2						1	1	1	1	1	1
	-5	11	13	13	8	12	11						6	10	8	8	4	8
	-4.5	42	44	52	33	53	45						28	47	35	39	22	34
	-4	80	76	97	68	126	93						59	104	72	86	56	76
	-3.5	104	95	105	96	176	129						74	139	97	113	86	97
	-3	117	106	119	110	191	149						84	161	115	133	106	115
	-2.5	107	111	127	115	194	170						87	174	128	138	119	113
	Cntrl current (nA)	-1553	-2113	-2247	-1310	-2353	-1994						-4121	-2563	-1498	-696	-885	-1306
		WT (AK4)											WT (AK7)
	log[GABA]	230616-00-2A1	230616-00-2A2	230616-01-2A1	230616-01-2A2	230616-01-2A3	230616-02-2A1	230616-02-2A3	230616-08-2A1	230616-08-2A2	230616-08-2A3		230629-00-2A1	230629-00-2A2	230629-00-2A3	230629-01-2A1	230629-01-2A2	230629-01-2A3
	-6.5	0	0	0	0	0	0	0	0	0	0		0	0	0	0	0	0
	-6	0	0	0	0	0	0	0	0	0	0		0	0	0	0	0	0
	-5.5	0	0	0	0	0	0	0	0	0	0		0	0	0	0	0	0
	-5	0	1	1	1	0	0	1	1	1	1		1	1	1	0	1	0
	-4.5	2	4	5	4	2	2	5	3	6	5		4	5	6	2	5	2
	-4	18	25	36	25	11	19	26	33	39	28		20	28	32	12	30	13
	-3.5	55	81	67	70	48	46	74	69	132	73		75	74	80	52	81	49
	-3	99	127	94	101	97	80	106	117	208	97		147	106	111	107	117	94
	-2.5	128	145	106	106	124	95	123	141	248	119		186	121	122	152	134	117
	-2	141	141	106	109	134	93	133	156	270	128		210	127	125	174	141	131
	Cntrl current (nA)	-419	-1725	-2465	-2912	-730	-992	-1834	-1582	-1671	-2888		-846	-3164	-1922	-213	-5736	-713
Max current (nA)		WT(AK4)	WT,P253S (AK4)		WT(AK7)	WT,P253S (AK7)
		-419	-1553		-846	-4121
		-1725	-2113		-3164	-1335
		-1947	-2247		-1922	-2563
		-2465	-1310		-213	-1498
		-2912	-2353		-5736	-696
		-730	-1994		-713	-885
		-992	-2162		-4740	-1306
		-1135	-2746		-2121	-1035
		-1834	-533		-1241	-1480
		-1582	-4162		-1141	-1953
		-1671	-1907		-917	-1046
		-2888	-2738		-541	-779
		-2118	-1418		-2080	-1682
		-3588	-1187		-2545	-1169
		-2780				-1624
		-1861				-788
		-2381				-1352
		-1177
GABRB3 P253S,P253S	LA27,29
GABA CRR		P253S,P253S (LA27)							P253S,P253S (LA29)
	log[GABA]	211025-01-2A1	211025-01-2A2	211025-01-2A3	211025-05-2B4	211025-05-2B5			211101-01-2A1	211101-01-2A2	211101-01-2A3	211101-05-2B4	211101-05-2B5
	-6.5	0	0	0	0	0			0	0	0	0	0
	-6	1	1	1	0	1			0	0	0	0	0
	-5.5	4	3	3	3	4			2	2	2	1	1
	-5	17	18	17	18	21			12	13	12	9	8
	-4.5	52	50	50	55	57			44	50	42	37	32
	-4	89	77	75	86	85			79	88	84	75	65
	-3.5	85	89	87	94	101			100	128	102	108	91
	-3	96	102	94	97	104			114	139	121	125	108
	-2.5	107	106	100	108	109			128	160	134	137	118
	-2
	Cntrl current (nA)	-949	-1535	-3670	-2649	-3357			-1947	-1208	-1723	-2379	-1849
		WT (LA27)							WT (LA29)
	log[GABA]	211025-00-2A1	211025-00-2A2	211025-00-2A3	211025-07-2A1	211025-07-2A3	211025-04-2B5		211101-00-2A1	211101-00-2A2	211101-00-2A3	211101-13-2A2	211101-13-2A3	211101-04-2B5	211101-04-2B6
	-6.5	0	0	0	0	0	0		0	0	0	0	0	0	0
	-6	0	0	0	0	0	0		0	0	0	0	0	0	0
	-5.5	0	0	0	0	0	0		0	0	0	0	0	0	0
	-5	1	1	1	1	1	1		0	0	0	0	0	0	0
	-4.5	9	5	9	8	8	6		3	3	3	3	3	2	2
	-4	36	26	40	31	33	28		21	21	18	18	17	15	12
	-3.5	67	59	73	58	56	67		68	81	60	56	55	53	42
	-3	80	70	79	73	54	91		105	129	92	84	79	94	83
	-2.5	96	76	79	79	67	89		125	135	102	95	87	113	96
	-2	101	81	80	79	63	89		137	140	106	95	86	120	99
	Cntrl current (nA)	-2037	-3830	-3512	-3144	-6637	-4407		-3751	-6650	-3724	-4562	-8017	-3370	-4202
Max current (nA)		WT (LA27)	P253S,P253S (LA27)		WT (LA29)	P253S,P253S (LA29)
		-2037	-949		-3751	-1947
		-3512	-1535		-6650	-1208
		-3144	-3670		-853	-1723
		-6040	-2649		-8017	-2379
		-6637	-3357		-6339	-1849
		-5989	-651		-3370	-3797
		-5989	-279		-4202	-633
		-3323	-228		-4757	-413
		-5757	-1336		-2784	-151
		-3243	-1519		-1270	-2975
		-3437	-1118		-8670	-481
		-2726			-1085
		-4755
		-3437
		-2726
		-4755
GABRG2
GABRG2 (P282A)	SL52 53
GABA CRR		P282A (SL52)															P282A (SL53)
	log[GABA]	221021-04-2A1	221021-04-2A2	221021-02-2B4	221021-05-2B4	221021-05-2B5	221021-05-2B6	221021-02-4A1	221021-02-4A3								221104-07-2A1	221104-07-2A2	221104-07-2A3	221104-07-2B4	221104-07-2B5	221104-07-2B6
	-6.5	1	0	0	1	0	0	0	0								0	0	0	0	0	0
	-6	2	1	1	1	1	0	1	0								1	1	1	1	1	0
	-5.5	10	4	2	5	3	2	3	3								6	4	5	4	5	2
	-5	39	22	14	29	16	15	17	14								28	21	27	28	25	14
	-4.5	84	71	49	85	54	50	64	56								69	54	76	90	61	48
	-4	95	103	78	128	91	76	109	93								95	76	99	136	87	78
	-3.5	102	115	92	149	114	88	132	108								110	95	113	163	102	95
	-3	133	117	102	163	130	95	146	118								125	105	114	185	124	105
	-2.5	114	114	106	172	143	100	151	121								134	113	123	201	116	117
	-2	116	107	111	172	148	108	164	126								141	115	132	208	117	116
	Cntrl current (nA)	-2470	-5501	-4108	-3377	-2011	-4673	-2420	-1322								-2356	-2807	-2096	-2422	-2286	-1629
		WT (SL52)															WT (SL53)
	log[GABA]	221021-00-2A1	221021-00-2A2	221021-00-2A3	221021-00-2B4	221021-00-2B5	221021-00-2B6	221021-04-2B5	221021-04-2B6	221021-00-4A1	221021-00-4A2	221021-00-4A3	221021-01-4A1	221021-01-4A2	221021-01-4A3		221104-05-2A1	221104-05-2A2	221104-09-2A1	221104-09-2A2	221104-09-2A3	221104-10-2A1	221104-10-2A2	221104-10-2A3	221104-05-2B4	221104-05-2B5	221104-05-2B6
	-6.5	0	0	0	0	0	0	0	0	0	0	0	0	0	0		0	0	0	0	0	0	0	0	0	0	0
	-6	0	0	0	0	0	0	0	0	0	0	0	0	0	0		0	0	0	0	0	0	0	0	0	0	0
	-5.5	0	0	0	0	0	0	0	0	0	0	0	0	0	0		0	0	0	0	0	0	0	0	0	0	0
	-5	2	1	1	1	0	1	1	1	1	0	0	1	1	1		0	1	1	1	2	0	0	1	1	1	1
	-4.5	9	6	5	4	2	4	4	4	3	3	2	4	4	4		4	6	5	6	12	3	2	6	5	4	5
	-4	41	29	29	16	12	20	17	22	18	18	14	22	23	24		25	29	26	31	62	17	12	29	24	25	25
	-3.5	82	70	71	40	37	65	59	71	63	69	55	61	68	72		86	65	68	76	151	51	42	67	67	64	61
	-3	108	101	96	73	62	112	117	114	97	117	107	88	100	121		140	87	92	98	199	82	73	93	96	86	85
	-2.5	113	111	95	89	81	147	155	141	120	130	125	97	114	142		161	94	100	100	206	96	84	101	105	94	97
	-2	124	127		84		157	164	145		130	131	101	122			152	97	101	94	201	96	78	98	105	98	100
	Cntrl current (nA)	-4252	-1821	-5166	-5149	-3543	-4864	-2564	-3127	-2552	-3615	-742	-2690	-2153	-3734		-2922	-2938	-3738	-6695	-2387	-3010	-3535	-2191	-5816	-6407	-3866
Max current (nA)		WT (SL52)	P282A (SL52)		WT (SL53)	P282A (SL53)
		-4252	-2471		-2922	-2356
		-1821	-5504		-2938	-2807
		-5166	-889		-3738	-2096
		-5149	-4108		-6695	-2422
		-3543	-1118		-2387	-2286
		-4864	-5949		-3010	-1629
		-2564	-3377		-3535	-2569
		-3127	-2011		-2191	-2986
		-2552	-4673		-4254	-861
		-742	-2420		-1443	-2852
		-2690	-1407		-5258	-2970
		-2153	-1322		-4188	-3293
		-6594	-2040		-3305	-1360
		-4279	-1009		-3977	-4038
		-5589	-4646		-3890
		-3727	-3693		-4739
		-3363	-3014		-3034
		-4337	-1008
		-5357	-1898
		-3497	-3523
		-2921	-990
		-3615	-3086
GABRG2 P282S	SL29 39 41
GABA CRR		P282S (SL29)								P282S (SL39)												P282S (SL41)
	log[GABA]	211217-15-2A1	211217-15-2A2	211217-15-2A3	211217-14-4A1	211217-13-2B4	211217-13-2B5	211217-13-2B6		220527-02-2A1	220527-02-2A2	220527-02-2B4	220527-02-2B5	220527-02-2B6	220527-02-4A1	220527-02-4A2	220527-02-4A3					220620-01-4A1	220620-01-4A2	220620-01-4A3	220620-05-4A1	220620-05-4A2	220620-05-4A3
	-6.5	0	0	0	1	0	0	0		0	0	0	0	0	0	0	0					1	1	0	1	0	0
	-6	1	1	1	1	1	0	1		0	0	0	0	0	0	0	0					1	1	0	1	0	1
	-5.5	5	4	4	4	4	2	4		2	2	2	1	1	2	2	2					4	4	3	5	2	7
	-5	23	18	20	15	21	13	20		15	13	11	8	8	10	13	13					17	15	19	19	12	30
	-4.5	56	52	54	54	59	44	55		44	43	39	33	32	36	43	41					41	45	51	46	42	76
	-4	77	76	80	105	91	76	76		66	70	72	59	59	64	66	65					65	71	70	67	67	102
	-3.5	93	90	97	138	108	93	90		79	85	93	75	76	79	76	75					73	87	82	78	76	116
	-3	102	101	110	161	119	103	102		86	92	107	83	88	88	83	86					67	95	90	87	80	128
	-2.5	121	100	121	163	141	110	113		91	99	118	88	94	90	86	89					69	106	91	87	80	131
	-2		92	128	173	159	108	116		94	101	124	89	98	101	94	98					54	106	94	89	83	145
	Cntrl current (nA)	-3845	-2200	-2430	-2395	-1374	-1492	-2736		-4257	-2298	-4485	-6528	-3187	-4228	-4030	-4663					-1624	-3019	-1467	-1683	-2973	-3425
		WT (SL29)								WT (SL39)												WT (SL41)
	log[GABA]	211217-11-4A3	211217-11-2A1	211217-11-2A2	211217-11-2A3	211217-10-2B5	211217-15-2B5			220527-00-2A1	220527-00-2A2	220527-00-2A3	220527-00-2B4	220527-00-2B5	220527-00-2B6	220527-01-4A1	220527-01-4A3	220527-05-4A1	220527-05-4A2	220527-05-4A3		220620-00-2A2	220620-00-2A3	220620-04-2B4	220620-04-2B5	220620-00-4A1
	-6.5	0	0	0	0	0	0			0	0	0	0	0	0	0	0	0	0	0		0	0	0	0	0
	-6	0	0	0	0	0	0			0	0	0	0	0	0	0	0	0	0	0		0	0	0	0	0
	-5.5	0	0	0	0	0	0			0	0	0	0	0	0	0	0	0	0	0		0	0	0	0	0
	-5	1	1	1	1	1	0			1	1	1	0	1	2	1	1	0	1	0		1	2	1	0	1
	-4.5	5	5	9	4	5	4			8	6	5	3	5	9	6	4	3	4	3		4	12	5	3	5
	-4	26	27	37	22	25	22			32	29	22	16	21	32	27	21	16	19	17		22	43	28	15	25
	-3.5	65	65	69	60	62	60			65	53	58	51	52	67	68	51	46	50	49		59	96	67	41	81
	-3	95	95	87	88	89	88			88	79	77	81	79	101	81	75	75	67	80		89	132	93	63	138
	-2.5	102	114	95	103	100	101			98	90	86	95	87	109	93	82	90	73	88		100		107	69	157
	-2	120	128	98	116	95	100			98	92	93	96	87		99	81	95	79	85		108	138	112	64	177
	Cntrl current (nA)	-4109	-1245	-3964	-3242	-2020	-2298			-5190	-2250	-2028	-2929	-3430	-5987	-6179	-7790	-2897	-3535	-5784		-2618	-4824	-3870	-6523	-3410
Max current (nA)		WT (SL29)	P282S (SL29)		WT (SL39)	P282S (SL39)		WT (SL41)	P282S (SL41)
		-2520	-3845		-5190	-4257		-2618	-3797
		-2954	-2199		-2250	-2298		-4824	-4680
		-4109	-2431		-2028	-4600		-3870	-1624
		-1245	-2394		-2929	-4485		-6523	-3019
		-2354	-6737		-3430	-6528		-3410	-1467
		-2020	-3381		-5987	-3187		-1398	-1683
		-2298	-1374		-6179	-4228		-3183	-2973
		-4084	-1492		-7790	-4030		-3496	-3425
		-2557	-2736		-2897	-4663		-8052	-2800
		-1606	-1676		-3535	-6950		-1439	-1592
		-3270	-2229		-5784	-6622			-3030
		-6930	-1955		-5664	-7507			-2524
		-4336	-1550		-3747	-8051
		-2378	-2849		-7253	-4092
		-2661	-2122		-8806	-7240
		-2761	-1581		-1388	-2611
		-3281	-1783
		-1602	-1179
		-3489	-2681
		-5829	-2383
