# Supplementary material for: Understanding paralogous epilepsy–associated GABAA receptor variants: Clinical implications, mechanisms, and potential pitfalls
Source: Proc Natl Acad Sci U S A. 2024 Dec 6;121(50):e2413011121. doi: 10.1073/pnas.2413011121 (PMC11648851; doi:10.1073/pnas.2413011121)
Supplement: Supplementary file 5 — Dataset S04 (XLSX) [file pnas.2413011121.sd04.xlsx]

## Sheet: Dataset S4 Raw Desensitisation
Raw data for desensitisation experiments
GABRA1 Batch 1	WT								GABRA1 P260L,WT								GABRA1 WT ,P260L								GABRA1 P260L,P260L								GABRA1 P260S,WT								GABRA1 WT ,P260S								GABRA1 P260S,P260S
	Peak current (nA)	Holding current (nA)	10% peak current (nA)	90% peak current (nA)	Plateau	K (s-1)	Iss/Ipeak		Peak current (nA)	Holding current (nA)	10% peak current (nA)	90% peak current (nA)	Plateau	K (s-1)	Iss/Ipeak		Peak current (nA)	Holding current (nA)	10% peak current (nA)	90% peak current (nA)	Plateau	K (s-1)	Iss/Ipeak		Peak current (nA)	Holding current (nA)	10% peak current (nA)	90% peak current (nA)	Plateau	K (s-1)	Iss/Ipeak		Peak current (nA)	Holding current (nA)	10% peak current (nA)	90% peak current (nA)	Plateau	K (s-1)	Iss/Ipeak		Peak current (nA)	Holding current (nA)	10% peak current (nA)	90% peak current (nA)	Plateau	K (s-1)	Iss/Ipeak		Peak current (nA)
	-4784.8	-38.3536	-512.998	-4310.16	-608.5	0.0221	0.120121		-1924.55	-27.8125	-217.486	-1734.88	-114.3	0.02435	0.045598		-3685.7	-66.875	-428.758	-3323.82	515.6	0.008025	-0.160957		-650.455	-5.35894	-69.8686	-585.945	-37.9	0.03006	0.0504437		-2997.74	-17.3645	-315.402	-2699.7	-234.1	0.01943	0.0727209		-1987.18	-7.8058	-205.743	-1789.24	-92.9	0.0307	0.0429905		-1054.55
	-6429.6	16.717	-627.915	-5784.97	-816.6	0.02204	0.12927		-2680.82	-30	-295.082	-2415.74	-164.8	0.02532	0.0508522		-2016.05	-11.6995	-212.135	-1815.62	272.9	0.01131	-0.141991		-541.817	-6.87558	-60.3698	-488.323	-36.09	0.02788	0.0546123		-866.171	-64.5724	-144.732	-786.011	-130.5	0.02038	0.0822452		-2457.25	-94.8204	-331.064	-2221.01	-178.6	0.02597	0.0354633		-240.619
	-6043.6	-45.6996	-645.49	-5443.81	-999	0.01968	0.158939		-7676.05	-70.7914	-831.317	-6915.52	-558.7	0.0246	0.0641541		-3707.41	-22.1886	-390.711	-3338.89	-247.6	0.01577	0.0611663		-1040.4	-36.6966	-137.067	-940.031	-100.1	0.01982	0.0631694		-2904.08	-13.1671	-302.259	-2614.99	-320.2	0.02118	0.106206		-2431.08	-25	-265.608	-2190.47	-168.5	0.0285	0.0596405		-172.476
	-2350.9	18.845	-218.129	-2113.93	-183.5	0.02072	0.0853868		-3309.17	9.74276	-322.149	-2977.28	-161.1	0.02621	0.0514755		-4372.44	10.7456	-427.573	-3934.12	-356.1	0.02624	0.0836938		-1408.2	-8.25577	-148.251	-1268.21	-94.32	0.03104	0.0614767		-3824.48	-14.7744	-395.745	-3443.51	-195.1	0.01694	0.0473332		-562.662	-20.3125	-74.5474	-508.427	-33.84	0.02745	0.0249424		-1504.73
	-3565.4	0.625	-355.978	-3208.8	-535.7	0.02273	0.150399		-2496.23	-21.2714	-268.767	-2248.73	-174.2	0.02565	0.0617905		-4614.97	-11.9985	-472.296	-4154.67	-162.9	0.01069	0.0327835		-735.475	-14.6874	-86.7662	-663.396	-62.94	0.02626	0.0669442		-5990.6	2.60373	-596.717	-5391.28	-390.9	0.03166	0.0656583		-170.618	7.31933	-10.4744	-152.824	9.327	0.02813	-0.0112831		-193.379
	-1779.52	-23.125	-198.764	-1603.88	-237.5	0.02172	0.122054		-4383.67	-204.322	-622.256	-3965.73	-924.2	0.02813	0.172247		-3949.86	17.8458	-378.925	-3553.09	-263.6	0.02297	0.0709342		-1829.78	-69.8466	-245.84	-1653.79	-218.1	0.02567	0.084238		-2332.61	-13.125	-245.074	-2100.66	-193.2	0.02201	0.0776357		-2021.56	-6.875	-208.343	-1820.09	153.6	0.0126	-0.0796527		-833.365
	-4598.29	-35.9772	-492.209	-4142.06	-866.6	0.02608	0.182062		-2441.22	7.83247	-237.073	-2196.32	-131.1	0.02152	0.056729		-3509.3	-6.875	-357.118	-3159.06	-185.8	0.01908	0.051086		-557.303	15.5619	-41.7246	-500.017	-8.441	0.02973	0.0418997		-2431.96	-18.3444	-259.706	-2190.6	-190.2	0.0129	0.0712024		-5941.58	-44.2216	-633.957	-5351.84	-640.9	0.02202	0.101177		-182.575
	-4080.23	-16.904	-423.237	-3673.9	-428.6	0.02688	0.10132		-1324.87	-8.125	-139.799	-1193.19	-10.49	0.01663	0.0017961		-2911.94	-21.5657	-310.604	-2622.91	-192.1	0.01672	0.0590007		-1947.81	-12.2704	-205.825	-1754.26	-137.3	0.03406	0.0645967		-3178.81	-34.375	-348.819	-2864.37	-319.2	0.02286	0.0905807		-200.922	12.3573	-8.97057	-179.594	19.41	0.02461	-0.0330678		-310.93
	-3921.53	4.0625	-388.496	-3528.97	-634.9	0.02203	0.162769		-1756.33	-11.3573	-185.854	-1581.83	-13.57	0.01832	0.00126802		-1345.08	-100.869	-225.29	-1220.66	-111.2	0.01668	0.00830339		-644.878	-14.6875	-77.7066	-581.859	-45.5	0.03092	0.0488939		-4425.74	3.62034	-439.316	-3982.8	-115.2	0.01573	0.0268256		-6151.32	-67.3527	-675.749	-5542.92	-401.6	0.01643	0.054939		-238.507
	-9522.38	-26.5625	-976.144	-8572.8	-1504	0.01752	0.155588		-1581.3	2.32115	-156.041	-1422.93	-38.38	0.02267	0.0257014		-3184.64	8.94134	-310.417	-2865.28	206.8	0.01261	-0.0619551		-227.629	-10.625	-32.3254	-205.929	-27.44	0.02954	0.0774869		-1454.54	-17.5078	-161.211	-1310.83	-22.53	0.01368	0.00349488		-1417.51	-15.378	-155.591	-1277.3	-54.24	0.02555	0.0277163		-86.6723
	-6034.43	3.21735	-600.548	-5430.67	-607.3	0.02242	0.101118										-6012.1	-100.515	-691.674	-5420.94	-690.3	0.01916	0.0997676		-258.838	-29.375	-52.3213	-235.891	-37.62	0.03252	0.0359318		-3388.14	-27.1875	-363.283	-3052.05	-351.9	0.01732	0.0966132		-3261.37	-25	-348.637	-2937.73	-187.3	0.02682	0.0501488
	-5434.72	-60.8407	-598.228	-4897.33	-419.6	0.01093	0.0667599										-5332.49	9.29273	-524.886	-4798.31	-243	0.02327	0.04723		-1419.33	-12.7989	-153.452	-1278.67	-119.8	0.03382	0.0760746		-1067.07	-2.60554	-109.052	-960.623	-51.02	0.02383	0.0454825		-3821.21	-26.749	-406.195	-3441.76	-263.6	0.02044	0.0624202
	-3082.34	-16.564	-323.142	-2775.76	-517	0.02337	0.163233																		-592.314	-23.2526	-80.1587	-535.408	-46.52	0.03094	0.0408873										-695.358	-25	-92.0358	-628.322	-61.71	0.02903	0.0547618
	-1448.16	11.9402	-134.069	-1302.15	-106.6	0.02547	0.0811866																		-237.336	-11.5704	-34.147	-214.759	-23.49	0.0291	0.0527963										-2786.88	-14.7293	-291.945	-2509.67	-216.7	0.02504	0.0728569
	-3993.49	-32.5	-428.599	-3597.39	-697.8	0.02679	0.167963																		-712.15	-34.366	-102.144	-644.372	-62.93	0.02585	0.0421432										-6202.7	-25.8976	-643.578	-5585.02	-341.2	0.01553	0.0510462
	-5077.11	-7.62685	-514.575	-4570.16	-821.2	0.02589	0.160484																		-1858.36	-16.8387	-200.991	-1674.21	-160.2	0.03333	0.0778493										-457.905	12.6225	-34.4303	-410.853	-10.02	0.03143	0.0481215
GABRA1 Batch 2	WT								GABRA1 P260L,WT								GABRA1 WT ,P260L								GABRA1 P260L,P260L								GABRA1 P260S,WT								GABRA1 WT ,P260S								GABRA1 P260S,P260S
	Peak current (nA)	Holding current (nA)	10% peak current (nA)	90% peak current (nA)	Plateau	K (s-1)	Iss/Ipeak		Peak current (nA)	Holding current (nA)	10% peak current (nA)	90% peak current (nA)	Plateau	K (s-1)	Iss/Ipeak		Peak current (nA)	Holding current (nA)	10% peak current (nA)	90% peak current (nA)	Plateau	K (s-1)	Iss/Ipeak		Peak current (nA)	Holding current (nA)	10% peak current (nA)	90% peak current (nA)	Plateau	K (s-1)	Iss/Ipeak		Peak current (nA)	Holding current (nA)	10% peak current (nA)	90% peak current (nA)	Plateau	K (s-1)	Iss/Ipeak		Peak current (nA)	Holding current (nA)	10% peak current (nA)	90% peak current (nA)	Plateau	K (s-1)	Iss/Ipeak		Peak current (nA)
	-5263.2	-14.0611	-538.975	-4738.29	-479.7	0.01833	0.0887076		-2102.49	0.629299	-209.683	-1892.18	-96.41	0.01542	0.0461406		-4560.02	-2.5	-458.252	-4104.27	-469.5	0.02127	0.102468		-1502.4	-16.5625	-165.147	-1353.82	-8.593	0.01637	-0.00536363		-2544.21	2.53054	-252.143	-2289.53	-187.8	0.008957	0.074735		-7306.76	-13.4376	-742.769	-6577.42	-670	0.0166	0.0900224		-1639.25
	-2882.64	-28.7076	-314.101	-2597.25	-277	0.01602	0.0870001		-4853.17	0.935336	-484.475	-4367.76	-354	0.02526	0.0731206		-4875.16	-5.32777	-492.311	-4388.18	-492.7	0.01438	0.10008		-913.923	-2.5	-93.6423	-822.78	-32.46	0.01724	0.0328717		-1838.61	-30	-210.861	-1657.75	-95.31	0.01653	0.0361107		-4253.34	-40.625	-461.897	-3832.07	-224	0.02651	0.0435289		-2964.27
	-3050.66	21.5664	-285.656	-2743.43	-192.3	0.01675	0.0696129		-2810.78	-11.1193	-291.085	-2530.81	-178.5	0.02052	0.0597862		-4136.67	-27.1875	-438.136	-3725.72	-376.2	0.01846	0.0849286		-2326.27	-54.3544	-281.546	-2099.08	-166.4	0.02592	0.0493177		-4324.06	18.3527	-415.888	-3889.82	-320.8	0.01711	0.0781024		-3266.88	15.3529	-312.87	-2938.65	-104.9	0.0238	0.0366376		-2257.25
	-3053.33	-16.5861	-320.261	-2749.66	-397.3	0.01959	0.125369		-4021.26	-96.7186	-489.173	-3628.8	-268.7	0.0195	0.0438221		-3265.98	-19.2917	-343.961	-2941.31	-264.3	0.01402	0.075464		-2430.67	-34.5024	-274.12	-2191.06	-101.4	0.01705	0.0279185		-4550.89	-10.804	-464.813	-4096.88	-623.8	0.02278	0.135019		-4514.52	-5.32124	-456.241	-4063.6	-268.2	0.01972	0.0582984		-4678.26
	-2207.66	-94.9116	-306.187	-1996.39	-257.6	0.01952	0.0770031		-4362.14	-8.24517	-443.634	-3926.75	-301.2	0.02823	0.0672857		-2293.45	4.6875	-225.126	-2063.63	-103.4	0.01196	0.0470327		-1160.85	-29.375	-142.523	-1047.7	-95.21	0.02118	0.0581851		-2563.51	-22.2034	-276.334	-2309.38	-382.3	0.0134	0.141697		-2921.8	2.76062	-289.695	-2629.34	-158.5	0.0163	0.0551402		-1527.18
	-2420.69	-30.9886	-269.959	-2181.72	-270.2	0.01772	0.100101		-2710.8	-23.1509	-291.916	-2442.04	-161.8	0.01619	0.0515875		-4980.65	-9.6875	-506.784	-4483.56	-516.1	0.01469	0.101874		-1113.56	-21.2858	-130.513	-1004.33	21.63	0.01372	-0.0392904		-3391.75	15.7132	-325.033	-3051	-61.33	0.01483	0.0226102		-5278.46	-28.75	-553.721	-4753.49	-310.4	0.02404	0.0536506		-1059.97
	-2753.32	-15.3461	-289.143	-2479.52	-306.6	0.0195	0.106376		-2317.31	-25	-254.231	-2088.08	-157.9	0.02245	0.0579765		-4900.45	-25.6358	-513.117	-4412.97	-542.5	0.01647	0.106027		-893.677	-0.147994	-89.5009	-804.324	3.853	0.01371	-0.00447774		-3079.49	-2.35134	-310.065	-2771.77	-418.9	0.01394	0.135369		-4520.81	20.2979	-433.813	-4066.7	-198	0.03105	0.0480715		-1387.89
	-2553.37	-20.9375	-274.181	-2300.13	-282.3	0.01744	0.103206		-6242.8	15.5156	-610.315	-5616.96	-320.1	0.02479	0.0536272		-7954.69	21.8887	-775.769	-7157.03	-767.2	0.0243	0.0989257		-1273.79	-42.9522	-166.036	-1150.71	-82.44	0.02072	0.0320819		-4730.14	-4.09955	-476.703	-4257.53	-690.4	0.0182	0.145217		-3312.1	-6.37119	-336.944	-2981.53	-203	0.01832	0.0594812		-2875.58
	-2156.44	-22.216	-235.638	-1943.02	-323	0.01624	0.140934		-3317.83	-10.3124	-341.064	-2987.08	-278.3	0.02173	0.0810239		-7943.93	18.6153	-777.639	-7147.67	-654	0.01734	0.0844724		-824.724	19.9176	-64.5465	-740.26	-6.51	0.01787	0.0312886		-4208.11	-10.3126	-430.093	-3788.33	-525.4	0.02051	0.122704		-3975.06	-4.37352	-401.442	-3577.99	-135.6	0.01572	0.0330488		-3581.48
	-4192.32	-32.1875	-448.201	-3776.31	-466.9	0.01992	0.104495		-4952.45	-11.8761	-505.934	-4458.39	-419.6	0.01767	0.0825256		-3487.46	-1.88393	-350.441	-3138.9	-426.4	0.01535	0.121792		-1995.06	-17.844	-215.566	-1797.34	-121.9	0.02203	0.0526275		-4708.75	-23.1216	-491.685	-4240.19	-708.4	0.01808	0.146251		-3644.58	-37.1875	-397.926	-3283.84	-104.8	0.01849	0.0187428		-2301.35
	-2098.1	6.52384	-203.938	-1887.63	-200.9	0.02068	0.0985564		-3306.67	-8.26295	-338.104	-2976.83	-311.1	0.02288	0.091813		-8008.07	-33.3421	-830.815	-7210.6	-940.1	0.02261	0.113704		-3234.13	-39.2615	-358.748	-2914.64	-208.1	0.02448	0.0528468		-5239.4	-7.50021	-530.691	-4716.21	-593.6	0.02925	0.112024		-6112.11	-19.1372	-628.435	-5502.81	-396.6	0.02089	0.0619505
									-4948.93	-0.625	-495.456	-4454.1	-367.5	0.02319	0.0741415		-5845.42	26.3043	-560.869	-5258.25	-451.2	0.01584	0.0813226										-6142.41	-15.1364	-627.864	-5529.68	-746.3	0.01676	0.119329		-5091.88	1.03832	-508.254	-4582.59	-399.9	0.01512	0.0787246
									-4028.21	-31.6157	-431.275	-3628.55	-365.5	0.01766	0.0835422																		-5721.36	-33.4375	-602.23	-5152.57	-999.6	0.0186	0.169862
																																	-7017.54	5.35008	-696.939	-6315.25	-838.6	0.02471	0.120171
GABRB2 Batch 1	WT								GABRB2 P252L,WT								GABRB2 WT,P252L								GABRB2 P252L,P252L
	Peak current (nA)	Holding current (nA)	10% peak current (nA)	90% peak current (nA)	Plateau	K (s-1)	Iss/Ipeak		Peak current (nA)	Holding current (nA)	10% peak current (nA)	90% peak current (nA)	Plateau	K (s-1)	Iss/Ipeak		Peak current (nA)	Holding current (nA)	10% peak current (nA)	90% peak current (nA)	Plateau	K (s-1)	Iss/Ipeak		Peak current (nA)	Holding current (nA)	10% peak current (nA)	90% peak current (nA)	Plateau	K (s-1)	Iss/Ipeak
	-607.228	-25	-83.2228	-549.006	-58.64	0.0222	0.057778		-1223.61	-5.3125	-127.142	-1101.78	-164.4	0.03398	0.130582		-99.9845	-4.97145	-14.4728	-90.4832	-8.126	0.04834	0.0332013		-1131.08	-19.375	-130.545	-1019.91	-46.33	0.08575	0.0242466
	-1176.59	13.2486	-105.735	-1057.61	-35.46	0.01795	0.0409372		-1999.08	-4.6875	-204.126	-1799.64	-391.7	0.02813	0.194051		-519.774	-9.0625	-60.1337	-468.703	-37.63	0.04777	0.0559366		-163.771	-25.9375	-39.7208	-149.988	-27.15	0.0629	0.00879685
	-3074.02	-29.375	-333.84	-2769.56	-209	0.01383	0.058997		-3174.14	-23.125	-338.226	-2859.03	-356.4	0.03767	0.105768		-358.619	-31.026	-63.7853	-325.859	-46.5	0.04342	0.0472355		-258.346	-4.16735	-29.5853	-232.928	-10.28	0.08563	0.0240486
	-1385.09	10.3404	-129.203	-1245.55	-129.3	0.02593	0.10007		-2450.54	7.1829	-238.589	-2204.76	-306.6	0.02809	0.127672		-2088.67	5.3348	-204.066	-1879.27	-86.58	0.04944	0.0438942		-411.893	-4.68772	-45.4082	-371.172	-20.45	0.07429	0.0387085
	-373.664	7.42472	-30.6842	-335.555	-13.9	0.02261	0.0559573		-2132.96	-12.5049	-224.55	-1920.91	-241.2	0.04296	0.107852		-382.646	-8.4375	-45.8583	-345.225	-28.69	0.03551	0.054121		-101.265	-5.92796	-15.4616	-91.731	-5.628	0.07965	-0.00314633
	-324.902	-23.7242	-53.842	-294.784	-42.55	0.02091	0.0625071		-2404.47	-6.87902	-246.638	-2164.71	-339.1	0.04556	0.138565		-1535.3	-23.9315	-175.068	-1384.16	-107.9	0.03753	0.055558		-1108.25	-20.0449	-128.865	-999.425	-45.94	0.11	0.0237963
	-404.116	4.28145	-36.5583	-363.277	-22.75	0.02365	0.066189		-2976.89	-19.2655	-315.028	-2681.13	-406.1	0.02906	0.130792		-314.054	12.6995	-19.9759	-281.379	-1.547	0.05262	0.0436001		-291.623	6.7408	-23.0956	-261.787	0.0816	0.09876	0.022319
	-2005.69	-9.20866	-208.856	-1806.04	-168.7	0.02103	0.0798863		-2201.09	-18.0301	-236.336	-1982.78	-366.5	0.03047	0.159624		-407.462	-4.6875	-44.965	-367.185	-24.23	0.036	0.0485197		-594.979	-7.72219	-66.4478	-536.253	-24.12	0.07027	0.0279227
	-930.906	-27.1875	-117.559	-840.534	-76.5	0.01745	0.0545662		-1060.31	-22.5843	-126.357	-956.536	-145.5	0.02102	0.118447		-643.924	-8.12507	-71.705	-580.344	-36.73	0.04567	0.0449905		-257.316	-26.5598	-49.6354	-234.24	-29.52	0.09028	0.0128283
	-1747.31	-9.6875	-183.449	-1573.54	-2.176	0.01133	-0.00432287		-2347.8	3.03385	-232.05	-2112.72	-299.9	0.03866	0.128862		-710.194	2.79684	-68.5023	-638.895	-39.13	0.04296	0.0588041		-313.009	9.2314	-22.9927	-280.785	0.7619	0.08887	0.0262831
	-2667.3	-18.75	-283.605	-2402.44	-277.8	0.021	0.0978083										-959.5	10.384	-86.6044	-862.512	-39.78	0.06262	0.0517217		-1019.41	-8.31895	-109.428	-918.301	-37.19	0.09634	0.0285543
	-1489.06	12.4167	-137.731	-1338.91	-107.1	0.02376	0.0795994																		-234.251	-0.680472	-24.0375	-210.894	-9.524	0.1126	0.0378624
	-2250.59	-25.9375	-248.402	-2028.12	-255.9	0.02103	0.10337																		-325.043	-30.4991	-59.9534	-295.588	-38.06	0.06753	0.02567
	-1569.7	-2.92852	-159.606	-1413.02	-61.13	0.01745	0.0371473
GABRB2 Batch 2	WT								GABRB2 P252L,WT								GABRB2 WT,P252L								GABRB2 P252L,P252L
	Peak current (nA)	Holding current (nA)	10% peak current (nA)	90% peak current (nA)	Plateau	K (s-1)	Iss/Ipeak		Peak current (nA)	Holding current (nA)	10% peak current (nA)	90% peak current (nA)	Plateau	K (s-1)	Iss/Ipeak		Peak current (nA)	Holding current (nA)	10% peak current (nA)	90% peak current (nA)	Plateau	K (s-1)	Iss/Ipeak		Peak current (nA)	Holding current (nA)	10% peak current (nA)	90% peak current (nA)	Plateau	K (s-1)	Iss/Ipeak
	-6000.02	-63.9574	-657.564	-5406.42	-815.5	0.02235	0.126606		-2975.15	-6.875	-303.703	-2678.32	-483.8	0.02497	0.160674		-3783.24	-12.7836	-389.829	-3406.19	-213	0.0391	0.0531014		-1894.12	-7.81732	-196.447	-1705.49	-80.29	0.08856	0.0384205
	-3035.8	-49.0636	-347.737	-2737.13	-338.1	0.03284	0.0967733		-4237.44	-26.9286	-447.98	-3816.39	-637.4	0.037	0.144988		-3255.99	0	-325.599	-2930.39	-169.5	0.05328	0.0520579		-2019.67	2.8125	-199.436	-1817.42	-73.83	0.09413	0.0378952
	-2356.52	-26.6675	-259.653	-2123.53	-244.2	0.02568	0.0933675		-5632.45	-204.688	-747.464	-5089.68	-1522	0.02497	0.242699		-5013.67	-9.6875	-510.086	-4513.27	-161.7	0.04208	0.0303783		-2362.36	-63.4036	-293.299	-2132.46	-131.2	0.1113	0.0294901
	-1947.28	-11.2558	-204.858	-1753.68	129.8	0.009225	-0.0728585		-4897.95	5.4963	-484.848	-4407.6	-601.1	0.03888	0.123708		-3309.37	-13.125	-342.749	-2979.74	-202	0.02738	0.0573001		-1735.93	-14.6875	-186.812	-1563.81	-73.16	0.1011	0.033971
	-3461.33	-65.565	-405.142	-3121.75	-565.1	0.02808	0.147105		-4962.66	-50.9375	-542.11	-4471.49	-1176	0.02598	0.229057		-3447.22	24.1223	-323.012	-3100.09	-172.3	0.04301	0.056584		-1316.47	4.79522	-127.332	-1184.35	-45.17	0.08133	0.0378161
	-3156.9	-30.0001	-342.69	-2844.21	-388.5	0.02565	0.11465		-4720.77	11.7652	-461.488	-4247.52	-608.3	0.03415	0.131022		-2935.71	-13.125	-305.383	-2643.45	-182.4	0.03168	0.0579197		-1007.39	-41.25	-137.864	-910.776	-75.66	0.07658	0.0356159
	-3045.93	-83.8315	-380.041	-2749.72	-380.9	0.03481	0.10029		-3545.81	-6.25024	-360.207	-3191.86	-421.8	0.03953	0.117401		-1851.66	-64.3765	-243.105	-1672.93	-180.2	0.03868	0.0648043		-1705.54	10.5035	-161.101	-1533.94	-89.08	0.07836	0.0580308
	-3462.39	0.288691	-345.979	-3116.12	-335.5	0.0327	0.0969737		-6103	-43.4535	-649.408	-5497.05	-1186	0.03426	0.188553		-2927.44	-15.3131	-306.525	-2636.23	-176.2	0.02996	0.0552473		-1765.99	6.875	-170.411	-1588.7	-62.37	0.08148	0.0390582
	-2354.71	-7.65124	-242.357	-2120	-239.8	0.02199	0.0989107		-2654.81	-21.5625	-284.888	-2391.49	-315	0.03201	0.111435		-1447.4	-21.5194	-164.108	-1304.81	-84.43	0.04205	0.0441205		-521.635	-46.25	-93.7885	-474.096	-59.51	0.09149	0.0278932
	-5201.09	-78.0286	-590.334	-4688.78	-616.4	0.02986	0.105088		-5189.05	-13.757	-531.286	-4671.52	-959.9	0.03051	0.182819		-2332.89	-2.5	-235.539	-2099.85	-213.2	0.03033	0.090414		-1194.68	15.9533	-105.11	-1073.62	-18.53	0.09837	0.0284836
	-6390.03	-1.17056	-640.056	-5751.14	-651.5	0.02805	0.101791		-6826.89	-29.375	-709.127	-6147.14	-1339	0.03047	0.192662		-2600.27	-24.375	-281.965	-2342.68	-194.9	0.03109	0.0662003		-957.964	-7.5	-102.546	-862.918	-32.4	0.08982	0.0261977
	-2750.29	-58.1683	-327.38	-2481.08	-316.6	0.0312	0.0959955																		-1635.4	-30.3497	-190.855	-1474.9	-79.32	0.09317	0.03051
	-3635.56	2.41315	-361.385	-3271.77	-308.2	0.03621	0.0853807																		-2859.08	1.52491	-284.536	-2573.02	-52.73	0.1132	0.0189662
GABRB3 Batch 1	WT								GABRB3 P253L,WT								GABRB3 WT,P253L								GABRB3 P253L,P253L								GABRB3 P253S,WT								GABRB3 WT,P253S								GABRB3 P253S,P253S
	Peak current (nA)	Holding current (nA)	10% peak current (nA)	90% peak current (nA)	Plateau	K (s-1)	Iss/Ipeak		Peak current (nA)	Holding current (nA)	10% peak current (nA)	90% peak current (nA)	Plateau	K (s-1)	Iss/Ipeak		Peak current (nA)	Holding current (nA)	10% peak current (nA)	90% peak current (nA)	Plateau	K (s-1)	Iss/Ipeak		Peak current (nA)	Holding current (nA)	10% peak current (nA)	90% peak current (nA)	Plateau	K (s-1)	Iss/Ipeak		Peak current (nA)	Holding current (nA)	10% peak current (nA)	90% peak current (nA)	Plateau	K (s-1)	Iss/Ipeak		Peak current (nA)	Holding current (nA)	10% peak current (nA)	90% peak current (nA)	Plateau	K (s-1)	Iss/Ipeak		Peak current (nA)
	-2417.56	16.7691	-226.664	-2174.13	-49.52	0.01369	0.0272309		-5476.06	-67.0533	-607.954	-4935.16	-351.6	0.06957	0.0526061		-776.383	20.3125	-59.357	-696.713	-25.72	0.04471	0.0577793		-91.3032	-2.26983	-11.1732	-82.3999	-3.621	0.08685	0.015176		-2439.16	23.125	-223.103	-2192.93	-163.7	0.08591	0.0758748		-3194.72	2.08346	-317.597	-2875.04	-208.8	0.04222	0.0659669		-751.582
	-3763.28	-1.00755	-377.235	-3387.05	-459.2	0.0233	0.121786		-1179	12.8432	-106.341	-1059.82	-34.66	0.08005	0.0398568		-818.313	19.4157	-64.3572	-734.54	-8.009	0.04149	0.032737		-1157.49	-16.25	-130.374	-1043.36	-38.19	0.1035	0.0192248		-1275.95	11.875	-116.908	-1147.17	-186.1	0.04851	0.153728		-1574.37	-20.3125	-175.719	-1418.97	-113.7	0.02761	0.0600925		-647.129
	-3262.28	-19.0542	-343.376	-2937.95	-297.6	0.01891	0.0858855		-502.569	-12.5	-61.5069	-453.562	-29.83	0.07657	0.0353624		-229.092	8.34374	-15.3998	-205.349	0.3289	0.04917	0.0337558		-497.555	19.6199	-32.0976	-445.838	6.727	0.09367	0.0249295		-3846.32	33.8407	-354.176	-3458.31	-204.1	0.08917	0.0613223		-1180.39	32.103	-89.1463	-1059.14	-19.04	0.04666	0.0421801		-591.472
	-3262.28	17.9559	-310.067	-2934.25	-316.7	0.01962	0.102022		-2603.45	2.5	-258.095	-2342.85	-161.1	0.07841	0.0627795		-2632.69	20.2848	-245.013	-2367.39	-88.24	0.05665	0.0409069		-644.504	-5.32447	-69.2424	-580.586	-21.33	0.08648	0.0250408		-4105.07	20.224	-392.305	-3692.54	-358.8	0.06353	0.0918781		-814.255	-10.9375	-91.2692	-733.923	-46.41	0.04057	0.0441575		-829.904
	-4224.58	-9.62117	-431.117	-3803.08	-463	0.02365	0.107564		-194.938	-0.407638	-19.8607	-175.485	-4.046	0.09773	0.0187033		-676.105	-7.5	-74.3605	-609.244	-40.51	0.04831	0.0493715		-451.887	-18.75	-62.0637	-408.574	-25.92	0.1148	0.0165536		-1136.18	-2.5012	-115.869	-1022.81	-103.4	0.08074	0.0890012		-1108.27	23.5393	-89.6414	-995.087	-24.12	0.04369	0.0421091		-1072.11
	-2930.55	0.820723	-292.316	-2637.41	-239.4	0.01688	0.0819484		-1885.28	-22.9875	-209.217	-1699.05	-123.6	0.06629	0.0540261		-786.708	5.31298	-73.8892	-707.506	-30.31	0.04453	0.0449773		-2032.36	-16.1686	-217.788	-1830.74	-78.99	0.08753	0.0311584		-3278.28	32.5416	-298.541	-2947.2	-157.9	0.1025	0.0575209		-4007.88	-89.063	-480.945	-3616	-372.3	0.03386	0.0722761		-2136.96
	-3674.07	-31.5625	-395.813	-3309.82	-460.9	0.01872	0.117869		-6160.68	8.35714	-608.547	-5543.78	-315.4	0.08215	0.052481		-1299.62	-5.31314	-134.744	-1170.19	-70.27	0.04862	0.0501865		-1197.31	10.6222	-110.171	-1076.52	-13.99	0.1094	0.0203755		-2045	2.8125	-201.969	-1840.22	-257.6	0.05612	0.127166		-2982.23	7.1875	-291.754	-2683.29	-165.8	0.05193	0.0578667		-1750.67
	-6860.66	25.7093	-662.927	-6172.02	-433.4	0.01678	0.0666693		-650.975	-36.25	-97.7225	-589.503	-58.67	0.05925	0.0364716		-316.605	18.9117	-14.64	-283.053	5.762	0.04478	0.0391924		-623.65	0.625811	-61.8017	-561.222	-10.15	0.09316	0.0172613		-1687.76	-2.5	-171.026	-1519.23	-131.1	0.07915	0.0763088		-700.76	19.6382	-52.4015	-628.72	-6.959	0.03679	0.0369202		-493.803
	-2033	-27.9541	-228.459	-1832.5	-158.7	0.01794	0.0652083		-2480.73	-0.625	-248.636	-2232.72	-244.4	0.05339	0.0982922		-1341.02	-19.1902	-151.373	-1208.83	-93.55	0.0431	0.0562554		-487.548	-23.0878	-69.5338	-441.102	-29.77	0.1061	0.014387		-274.494	33.4169	2.62585	-243.703	19.9	0.08567	0.0438988		-1718.77	-7.52308	-178.648	-1547.64	-112.7	0.03252	0.0614622		-279.206
	-4306.27	-9.0625	-438.783	-3876.55	-500.3	0.0265	0.114316		-1588.78	-26.9387	-183.123	-1432.59	-117.6	0.06102	0.0580478		-265.165	-9.0625	-34.6727	-239.555	-18.35	0.04795	0.0362648		-838.863	-4.6875	-88.105	-755.445	-20.87	0.08703	0.0193994		-659.367	-13.125	-77.7492	-594.743	-75.71	0.06386	0.0968445		-2102.11	23.964	-188.644	-1889.5	-101.9	0.03799	0.0592001		-471.035
	-2037.75	-12.0522	-214.622	-1835.18	-164	0.01774	0.0750101										-3257.4	-2.5	-327.99	-2931.91	-169.6	0.04602	0.051338		-493.754	9.24844	-41.0518	-443.454	-2.64	0.06692	0.0236349		-2312.22	20.2639	-212.984	-2078.97	-203.8	0.05857	0.0960625		-1254.58	-9.1508	-133.694	-1130.04	-73.43	0.03475	0.0516119		-441.18
	-1708.81	-23.125	-191.694	-1540.24	-162.7	0.02043	0.0828001										-1604.92	1.2823	-159.338	-1444.3	-83.7	0.03736	0.0529088																		-447.945	-24.0625	-66.4508	-405.557	-44.52	0.02773	0.0482622
	-7732.93	4.27026	-769.449	-6959.21	-785.6	0.02716	0.102087										-343.176	-7.26664	-40.8575	-309.585	-21.48	0.0296	0.0423131																		-1215.85	17.6053	-105.741	-1092.51	-35.69	0.03306	0.043208
	-7187.43	-9.0625	-726.899	-6469.59	-860.9	0.01417	0.118667
	-1968.18	-15.3125	-210.6	-1772.9	-151.8	0.0201	0.0698907
GABRB3 Batch 2	WT								GABRB3 P253L,WT								GABRB3 WT,P253L								GABRB3 P253L,P253L								GABRB3 P253S,WT								GABRB3 WT,P253S								GABRB3 P253S,P253S
	Peak current (nA)	Holding current (nA)	10% peak current (nA)	90% peak current (nA)	Plateau	K (s-1)	Iss/Ipeak		Peak current (nA)	Holding current (nA)	10% peak current (nA)	90% peak current (nA)	Plateau	K (s-1)	Iss/Ipeak		Peak current (nA)	Holding current (nA)	10% peak current (nA)	90% peak current (nA)	Plateau	K (s-1)	Iss/Ipeak		Peak current (nA)	Holding current (nA)	10% peak current (nA)	90% peak current (nA)	Plateau	K (s-1)	Iss/Ipeak		Peak current (nA)	Holding current (nA)	10% peak current (nA)	90% peak current (nA)	Plateau	K (s-1)	Iss/Ipeak		Peak current (nA)	Holding current (nA)	10% peak current (nA)	90% peak current (nA)	Plateau	K (s-1)	Iss/Ipeak		Peak current (nA)
	-2916.37	-3.4375	-294.731	-2625.08	-378.8	0.01515	0.128861		-2814.28	-1.875	-283.116	-2533.04	-294.3	0.0495	0.103977		-4188.77	2.8125	-416.346	-3769.61	-201.1	0.04632	0.0486481		-2683.63	22.0788	-248.492	-2413.06	-75.17	0.09527	0.0359421		-2536.94	-8.12826	-261.01	-2284.06	-393.6	0.03816	0.152432		-1413.95	1.77753	-139.796	-1272.38	-80.06	0.02841	0.0578058		-1323.53
	-929.631	10.4408	-83.5664	-835.624	-147.5	0.01747	0.168009		-4306.58	22.5452	-410.367	-3873.67	-590.3	0.04543	0.141563		-3427.18	-10.7031	-352.351	-3085.53	-208.2	0.03671	0.0578072		-1088.49	-9.43976	-117.345	-980.583	-44.15	0.06108	0.0321675		-2343.19	6.25	-228.694	-2108.25	-329.5	0.04824	0.142906		-4532.84	15.6418	-439.207	-4078	-267.7	0.03696	0.0622937		-2115.06
	-4011.86	-2.50716	-403.443	-3610.93	-536.3	0.02445	0.133137		-1506.26	-8.12493	-157.938	-1356.44	-132	0.04704	0.0826865		-5801.98	13.9324	-567.659	-5220.39	-272.5	0.05279	0.0492497		-2815.28	-20.9576	-300.39	-2535.85	-97.9	0.08226	0.0275353		-3262.94	-23.0075	-347.001	-2938.95	-362.3	0.05601	0.104722		-3407.23	-10.9375	-350.567	-3067.6	-208.3	0.02948	0.0581112		-3989.63
	-7794.21	13.1158	-767.617	-7013.48	-836.7	0.02712	0.108849		-3798.56	-1.46875	-381.177	-3418.85	-581.1	0.04595	0.152652		-2347.16	-9.6875	-243.434	-2113.41	-174.8	0.02666	0.0706373		-2736.78	-12.0246	-284.5	-2464.3	-97.5	0.06839	0.03137		-2822.43	2.23225	-280.234	-2539.96	-534.1	0.0399	0.189875		-5374.2	-32.8125	-566.951	-4840.06	-316.2	0.03992	0.0530551		-3338.31
	-2306.34	0.851783	-229.867	-2075.62	-272.6	0.01531	0.118522		-2750.61	-13.0038	-286.765	-2476.85	-318.3	0.04648	0.111519		-3143.06	1.87068	-312.622	-2828.57	-321.1	0.03218	0.102696		-2376.38	-28.8737	-263.624	-2141.63	-132.5	0.05649	0.0441432		-2895.13	-9.80496	-298.337	-2606.6	-257.4	0.07501	0.0858118		-2400.67	-12.1875	-251.036	-2161.82	-181.7	0.02711	0.0709707		-1870.87
	-3129.14	-0.238997	-313.13	-2816.25	-190.8	0.01387	0.0609034		-4161.87	1.01319	-415.275	-3745.58	-648.9	0.04391	0.156121		-4317.99	15.5015	-417.848	-3884.64	-356.1	0.03197	0.0857511		-2721.07	-10.1061	-281.203	-2449.97	-119.4	0.06774	0.0403155		-4282.99	-25.9631	-451.666	-3857.29	-306.6	0.09126	0.0659232		-1641.34	-6.39222	-169.887	-1477.84	-62.4	0.01908	0.0342567		-2548.48
	-4420.34	19.3861	-424.586	-3976.37	-509.1	0.01712	0.119036		-8582.53	19.1975	-840.976	-7722.36	-775.4	0.07009	0.0923765		-2392.19	-6.875	-245.407	-2153.66	-235	0.02531	0.0956372		-2808.35	-20.8251	-299.578	-2529.6	-109.7	0.09649	0.0318831		-5643.95	-6.87548	-570.583	-5080.24	-606.4	0.06492	0.106354		-3067.96	7.9508	-299.641	-2760.37	-141.2	0.0379	0.0484899		-3118.65
	-589.149	-3.4375	-62.0086	-530.578	-41.23	0.02953	0.0645241		-4958.01	6.09597	-490.314	-4461.6	-606.9	0.05452	0.123486		-6561.35	-17.7452	-672.106	-5906.99	-490.4	0.03797	0.0722316		-3744.08	-14.6872	-387.626	-3371.14	-134.7	0.0714	0.0321802		-2580.82	-8.125	-265.394	-2323.55	-271.3	0.06981	0.102296		-3715.56	-17.5157	-387.32	-3345.76	-240.5	0.03047	0.0602979		-3458.35
	-2815.44	-6.875	-287.731	-2534.58	-404.7	0.01997	0.141647		-1605.17	-18.7532	-177.395	-1446.53	-90.66	0.06771	0.0453265		-3831.29	10.8653	-373.351	-3447.08	-403.1	0.02898	0.107743		-1896.43	-8.03565	-196.875	-1707.59	-97.77	0.06897	0.0475188		-3172.8	-6.26723	-322.92	-2856.14	-365.5	0.05846	0.113447		-3385.88	12.74	-327.122	-3046.02	-181.6	0.03015	0.0571819		-2804.79
	-5627.14	12.7516	-551.238	-5063.15	-802.4	0.02086	0.144533		-5858.83	-1.875	-587.571	-5273.14	-447.9	0.06237	0.076153		-2560.48	-8.38733	-263.597	-2305.27	-228	0.02526	0.0860519		-3049.76	7.69817	-298.048	-2744.02	-89.29	0.1014	0.0317218		-1719.4	-11.875	-182.627	-1548.64	-182.7	0.05425	0.100043		-5244.05	-13.125	-536.217	-4720.96	-422.8	0.03244	0.0783179		-3596.73
	-896.347	6.25	-84.0097	-806.087	-65.55	0.02306	0.0795483		-5549.98	-1.25	-556.123	-4995.1	-681	0.05094	0.122506		-3990.79	6.875	-392.892	-3591.02	-390.1	0.02432	0.0993017		-1514.42	4.063	-147.786	-1362.58	-66.41	0.06329	0.04641		-3771.85	-19.5498	-394.78	-3396.62	-428.2	0.06589	0.108906		-2957.82	-33.4852	-325.919	-2665.39	-189.4	0.0321	0.0533163		-2030.68
	-2713.06	3.4375	-268.213	-2441.41	-268.3	0.01546	0.100032		-908.443	-5.86005	-96.1183	-818.184	-43.28	0.07483	0.0414588		-3247.63	12.7793	-313.261	-2921.59	-121.9	0.0489	0.0413075		-2384.14	-113.146	-340.245	-2157.04	-156.4	0.08866	0.0190462		-7015.82	14.145	-688.852	-6312.83	-586.1	0.07774	0.0853837		-5760.83	20.96	-557.219	-5182.65	-362.5	0.03268	0.066322		-2762.18
	-6233.62	18.8505	-606.396	-5608.37	-796.3	0.02392	0.130373		-1173.97	20.9478	-98.5438	-1054.48	-51.9	0.05236	0.0609648		-4071.25	-0.625	-407.688	-3664.19	-346.5	0.02562	0.0849685		-3280.09	13.9812	-315.426	-2950.68	-103.9	0.09186	0.0357859																		-5060.23
																																																	-4389.96
GABRG2 P282A Batch 1	WT								GABRG2 P282A
	Peak current (nA)	Holding current (nA)	10% peak current (nA)	90% peak current (nA)	Plateau	K (s-1)	Iss/Ipeak		Peak current (nA)	Holding current (nA)	10% peak current (nA)	90% peak current (nA)	Plateau	K (s-1)	Iss/Ipeak
	-4784.8	-38.3536	-512.998	-4310.16	-608.5	0.0221	0.120121		-1515.36	-1.875	-153.224	-1364.01	-222	0.01505	0.145442
	-6429.6	16.717	-627.915	-5784.97	-816.6	0.02204	0.12927		-778.929	-16.5288	-92.7689	-702.689	-78.52	0.026	0.0813105
	-6043.6	-45.6996	-645.49	-5443.81	-999	0.01968	0.158939		-407.177	-27.1875	-65.1865	-369.178	-50.94	0.02479	0.0625083
	-2350.9	18.845	-218.129	-2113.93	-183.5	0.02072	0.0853868		-533.408	-54.1553	-102.08	-485.482	-45.39	0.03001	-0.0182894
	-3565.4	0.625	-355.978	-3208.8	-535.7	0.02273	0.150399		-3221.58	-27.1262	-346.571	-2902.13	-307.5	0.02478	0.087769
	-1779.52	-23.125	-198.764	-1603.88	-237.5	0.02172	0.122054		-2006	-6.875	-206.787	-1806.09	-89.41	0.01956	0.0412856
	-4598.29	-35.9772	-492.209	-4142.06	-866.6	0.02608	0.182062		-5707.03	-5.53306	-575.682	-5136.88	-591	0.02438	0.102687
	-4080.23	-16.904	-423.237	-3673.9	-428.6	0.02688	0.10132		-3500.53	1.31551	-348.869	-3150.34	-382.5	0.02355	0.109604
	-3921.53	4.0625	-388.496	-3528.97	-634.9	0.02203	0.162769		-2919.92	-4.06153	-295.647	-2628.33	-300.5	0.02269	0.101664
	-9522.38	-26.5625	-976.144	-8572.8	-1504	0.01752	0.155588		-2244.28	-23.7627	-245.815	-2022.23	-287.9	0.02477	0.118953
	-6034.43	3.21735	-600.548	-5430.67	-607.3	0.02242	0.101118
	-5434.72	-60.8407	-598.228	-4897.33	-419.6	0.01093	0.0667599
	-3082.34	-16.564	-323.142	-2775.76	-517	0.02337	0.163233
	-1448.16	11.9402	-134.069	-1302.15	-106.6	0.02547	0.0811866
	-3993.49	-32.5	-428.599	-3597.39	-697.8	0.02679	0.167963
	-5077.11	-7.62685	-514.575	-4570.16	-821.2	0.02589	0.160484
GABRG2 P282A Batch 2	WT								GABRG2 P282A
	Peak current (nA)	Holding current (nA)	10% peak current (nA)	90% peak current (nA)	Plateau	K (s-1)	Iss/Ipeak		Peak current (nA)	Holding current (nA)	10% peak current (nA)	90% peak current (nA)	Plateau	K (s-1)	Iss/Ipeak
	-5263.2	-14.0611	-538.975	-4738.29	-479.7	0.01833	0.0887076		-3339.08	-21.5625	-353.314	-3007.33	-525.9	0.02325	0.152023
	-2882.64	-28.7076	-314.101	-2597.25	-277	0.01602	0.0870001		-4445.51	-10.9375	-454.395	-4002.05	-719.8	0.02162	0.159849
	-3050.66	21.5664	-285.656	-2743.43	-192.3	0.01675	0.0696129		-2678.78	2.8115	-265.348	-2410.62	-705.4	0.0191	0.264101
	-3053.33	-16.5861	-320.261	-2749.66	-397.3	0.01959	0.125369		-7213.03	-60.0509	-775.349	-6497.73	-1377	0.02323	0.184112
	-2207.66	-94.9116	-306.187	-1996.39	-257.6	0.01952	0.0770031		-3572.37	-9.0625	-365.393	-3216.04	-670.3	0.02234	0.185569
	-2420.69	-30.9886	-269.959	-2181.72	-270.2	0.01772	0.100101		-3347.32	-14.6833	-347.947	-3014.06	-789.1	0.0131	0.232374
	-2753.32	-15.3461	-289.143	-2479.52	-306.6	0.0195	0.106376		-8848.53	7.67951	-877.941	-7962.91	-2463	0.02711	0.278977
	-2553.37	-20.9375	-274.181	-2300.13	-282.3	0.01744	0.103206		-4603.95	-4.06311	-464.052	-4143.96	-978.6	0.02151	0.211861
	-2156.44	-22.216	-235.638	-1943.02	-323	0.01624	0.140934		-3744.45	-30.3786	-401.786	-3373.04	-547.4	0.01896	0.139206
	-4192.32	-32.1875	-448.201	-3776.31	-466.9	0.01992	0.104495		-5569.7	-6.875	-563.157	-5013.41	-937.4	0.01704	0.167276
	-2098.1	6.52384	-203.938	-1887.63	-200.9	0.02068	0.0985564		-4280.29	-36.2493	-460.653	-3855.88	-715	0.01963	0.15993
GABRG2 P282S Batch 1	WT								GABRG2 P282S
	Peak current (nA)	Holding current (nA)	10% peak current (nA)	90% peak current (nA)	Plateau	K (s-1)	Iss/Ipeak		Peak current (nA)	Holding current (nA)	10% peak current (nA)	90% peak current (nA)	Plateau	K (s-1)	Iss/Ipeak
	-2417.56	16.7691	-226.664	-2174.13	-49.52	0.01369	0.0272309		-1656.66	25.3125	-142.885	-1488.47	-81.58	0.02967	0.0635517
	-3763.28	-1.00755	-377.235	-3387.05	-459.2	0.0233	0.121786		-1556.23	30.0925	-128.54	-1397.6	-98.89	0.03155	0.0813093
	-3262.28	-19.0542	-343.376	-2937.95	-297.6	0.01891	0.0858855		-949.764	42.0173	-57.1609	-850.586	-10.32	0.03593	0.052771
	-3262.28	17.9559	-310.067	-2934.25	-316.7	0.01962	0.102022		-4235.19	2.8125	-420.988	-3811.39	-383.6	0.02213	0.091178
	-4224.58	-9.62117	-431.117	-3803.08	-463	0.02365	0.107564		-949.68	6.33008	-89.2709	-854.079	-40.21	0.02248	0.0486816
	-2930.55	0.820723	-292.316	-2637.41	-239.4	0.01688	0.0819484		-2382.61	37.7592	-204.278	-2140.58	-90.48	0.04178	0.0529833
	-3674.07	-31.5625	-395.813	-3309.82	-460.9	0.01872	0.117869		-3718.32	-21.4376	-391.126	-3348.63	-411.6	0.02533	0.105538
	-6860.66	25.7093	-662.927	-6172.02	-433.4	0.01678	0.0666693		-3137.4	9.75925	-304.956	-2822.68	-338.5	0.02636	0.110658
	-2033	-27.9541	-228.459	-1832.5	-158.7	0.01794	0.0652083		-1732.54	-4.6875	-177.473	-1559.76	-147.1	0.02674	0.0824216
	-4306.27	-9.0625	-438.783	-3876.55	-500.3	0.0265	0.114316		-2928.69	39.0623	-257.713	-2631.91	-156.9	0.03117	0.0660306
	-2037.75	-12.0522	-214.622	-1835.18	-164	0.01774	0.0750101		-3374.23	1.25	-336.298	-3036.69	-320.6	0.02631	0.0953493
	-1708.81	-23.125	-191.694	-1540.24	-162.7	0.02043	0.0828001		-796.043	-1.26061	-80.7389	-716.565	-47.7	0.02414	0.0584303
	-7732.93	4.27026	-769.449	-6959.21	-785.6	0.02716	0.102087		-6181.98	15.9202	-603.87	-5562.19	-417.4	0.0322	0.0699141
	-7187.43	-9.0625	-726.899	-6469.59	-860.9	0.01417	0.118667
	-1968.18	-15.3125	-210.6	-1772.9	-151.8	0.0201	0.0698907
GABRG2 P282SBatch 2	WT								GABRG2 P282S
	Peak current (nA)	Holding current (nA)	10% peak current (nA)	90% peak current (nA)	Plateau	K (s-1)	Iss/Ipeak		Peak current (nA)	Holding current (nA)	10% peak current (nA)	90% peak current (nA)	Plateau	K (s-1)	Iss/Ipeak
	-2916.37	-3.4375	-294.731	-2625.08	-378.8	0.01515	0.128861		-4989.55	-4.77871	-503.256	-4491.07	-403.3	0.0346	0.0799478
	-929.631	10.4408	-83.5664	-835.624	-147.5	0.01747	0.168009		-2631.43	3.4375	-260.049	-2367.95	-228.6	0.01541	0.0880641
	-4011.86	-2.50716	-403.443	-3610.93	-536.3	0.02445	0.133137		-3368.94	-6.53452	-342.775	-3032.7	-288.2	0.0414	0.083769
	-7794.21	13.1158	-767.617	-7013.48	-836.7	0.02712	0.108849		-4411.94	-5.28222	-445.948	-3971.27	-493.3	0.02428	0.110746
	-2306.34	0.851783	-229.867	-2075.62	-272.6	0.01531	0.118522		-4066.03	5.00726	-402.096	-3658.93	-384.2	0.02107	0.0956039
	-3129.14	-0.238997	-313.13	-2816.25	-190.8	0.01387	0.0609034		-3007.46	-10.9375	-310.589	-2707.8	-239.8	0.02285	0.0763762
	-4420.34	19.3861	-424.586	-3976.37	-509.1	0.01712	0.119036		-3584.96	17.9183	-342.37	-3224.67	-249.8	0.02768	0.0743068
	-589.149	-3.4375	-62.0086	-530.578	-41.23	0.02953	0.0645241		-1588.93	-15.7689	-173.085	-1431.62	-91.17	0.0223	0.0479296
	-2815.44	-6.875	-287.731	-2534.58	-404.7	0.01997	0.141647		-3201.26	-35.952	-352.483	-2884.73	-231.1	0.02852	0.0616521
	-5627.14	12.7516	-551.238	-5063.15	-802.4	0.02086	0.144533		-3145.52	16.4974	-299.705	-2829.32	-213.5	0.02637	0.0727375
	-896.347	6.25	-84.0097	-806.087	-65.55	0.02306	0.0795483		-5583.38	30.9021	-530.526	-5021.95	-443	0.03518	0.0844101
	-2713.06	3.4375	-268.213	-2441.41	-268.3	0.01546	0.100032		-2952.28	2.28499e-08	-295.228	-2657.05	-259.5	0.02032	0.0878982
	-6233.62	18.8505	-606.396	-5608.37	-796.3	0.02392	0.130373		-2784.51	-22.3883	-298.601	-2508.3	-303.1	0.02224	0.101629
									-4328.45	24.9537	-410.386	-3893.11	-367.7	0.03104	0.0901947
[truncated: 6 more columns]
